# Supplementary material for: Integrative Analysis of Plasma Proteomics and Transcriptomics Reveals Potential Therapeutic Targets for Psoriasis
Source: Biomedicines. 2025 Jun 4;13(6):1380. doi: 10.3390/biomedicines13061380 (PMC12190617; doi:10.3390/biomedicines13061380)
Supplement: Supplementary file 1 [file biomedicines-13-01380-s001.zip › Supplementary Table.xlsx]

## Sheet: Table of content
Supplementary Table S1:	Plasma protein data of this study.
Supplementary Table S2:	Psoriasis GWAS phenotypic data of this study.
Supplementary Table S3:	Lead cis-pQTL instruments of plasma proteins for exploratory MR analysis.
Supplementary Table S4:	Muti cis-pQTL instruments of explored proteins for validation MR analysis.
Supplementary Table S5:	Information on patients and controls
Supplementary Table S6:	Cell annotation marker gene.
Supplementary Table S7:	Current Psoriasis Drug Targets.
Supplementary Table S8:	SMR analysis for identifed proteins.
Supplementary Table S9:	Exploratory MR analysis on plasma proteins with lead cis-pQTL instrument.
Supplementary Table S10:	Validation MR analysis on plasma proteins with muti cis-pQTL instruments.
Supplementary Table S11:	Reverse MR analysis for psoriasis on levels of ten candidate proteins.
Supplementary Table S12:	Bayesian colocalization analysis of ten potential causal proteins and psoriasis.
Supplementary Table S13:	Proxy snp, snps associated with proxy snp and proteins in cis-region of four candidate causal proteins.
Supplementary Table S14:	Mendelian randomization analysis for psoriasis subtypes.
Supplementary Table S15:	Molecular docking of IFNLR1 and IFNGR2 with psoriasis drugs.

## Sheet: ST1 Plasma protein data
ST1: Plasma protein data of this study.
Study	Source	Role in Research	Number of proteins	Sample size	Platform
the Pharma Proteomics Project	UK Biobank	Discovery	2923	54219	Olink
GWASs of plasma protein levels	Iceland	External validation	4907	35559	SOMAscan
proteogenomic links study	EPIC-Norfolk cohort	External validation	2923	1180	Olink

## Sheet: ST2 Psoriasis phenotype data
ST2: Psoriasis GWAS phenotypic data of this study.
Disease	Source	Dataset	Cases	Controls	Genotyping platform
Psoriasis	FinnGen	Finnish biobank	10312	397564	FinnGen ThermoFisher Axiom custom array
	Pan UKBB	UK Biobank	4815	415646	Affymetrix UK Biobank AxiomArray
	GWAS Catalog	GCST90014456	5459	324074	NR [9940918]
	GWAS Catalog	GCST90019016	15967	28194	Affymetrix, Illumina, Perlegen [9010555]
Guttate psoriasis	FinnGen	Finnish biobank	389	397564	FinnGen ThermoFisher Axiom custom array
Pustulosis palmaris et plantaris	FinnGen	Finnish biobank	1249	397564	FinnGen ThermoFisher Axiom custom array
Generalized pustular psoriasis	FinnGen	Finnish biobank	101	397564	FinnGen ThermoFisher Axiom custom array

## Sheet: ST3 lead cis-pQTL instrument
ST3: Lead cis-pQTL instruments of plasma proteins for exploratory MR analysis.
Protein	rsID	Chr	Pos	Effect allele	Other allele	Eaf	Beta	Se	nlog10p
SIRPA	rs6136377	20	1896288	G	A	0.382062	-1.234	0.00784906	5369.49
PDGFRB	rs2304058	5	149508544	G	C	0.557504	1.17938	0.00761303	5213.61
CD33	rs2455069	19	51728641	G	A	0.427178	1.17717	0.00771475	5058.1
LILRB5	rs12975366	19	54759361	C	T	0.395204	-1.18537	0.00777803	5045.7
PSCA	rs2976388	8	143760256	A	G	0.422331	1.16054	0.00766772	4976.71
PNLIPRP2	rs4751995	10	118397884	G	A	0.518767	1.13574	0.00759031	4864.04
KLK12	rs3745540	19	51535130	G	A	0.582171	-1.1666	0.00780875	4848.88
DKKL1	rs2303759	19	49869051	G	T	0.252483	-1.26036	0.00857256	4696.07
TDGF1	rs112481213	3	46619238	A	T	0.240302	1.31925	0.00904928	4617.32
GC	rs1352846	4	72617775	G	A	0.2923	1.20212	0.00830944	4546.99
CSF2RB	rs2239749	22	37331305	G	A	0.458553	-1.12211	0.00776062	4541.98
MDGA1	rs9349050	6	37663624	C	T	0.514342	-1.08027	0.00747255	4540.42
APOBR	rs149271	16	28506872	G	A	0.409996	-1.12313	0.00777238	4536.54
ABO	rs505922	9	136149229	C	T	0.316934	1.17091	0.00816033	4473.1
HDGF	rs3806417	1	156711623	A	C	0.334645	1.14633	0.00799834	4462.68
ZP3	rs10281089	7	76017997	T	C	0.430546	1.10515	0.00775245	4415.12
KIR2DS4	rs7255036	19	55338699	C	G	0.225815	1.32534	0.00932853	4385.39
PILRB	rs1859788	7	99971834	G	A	0.681234	1.14655	0.00809533	4358.08
IL6R	rs4129267	1	154426264	T	C	0.404319	1.10524	0.00780922	4351.89
MEP1B	rs680321	18	29797958	C	T	0.456032	-1.07416	0.00762105	4316.04
TLR3	rs3775291	4	187004074	T	C	0.297204	-1.15053	0.00824664	4228.87
CEACAM21	rs140838345	19	42077599	AGAATC	A	0.777142	-1.26705	0.00922965	4094.58
IL1RAP	rs6444442	3	190346060	G	A	0.845828	-1.4006	0.010261	4048.04
F12	rs1801020	5	176836532	G	A	0.744934	1.18225	0.00866657	4043.12
CD300LF	rs35489971	17	72700943	G	A	0.812327	1.29528	0.00956697	3982.66
LILRA3	rs367070	19	54800500	G	A	0.230405	-1.21856	0.00905019	3938.92
GSTT2B	rs5751777	22	24267047	T	C	0.588338	-1.03725	0.00774703	3894.89
BST1	rs2302465	4	15709192	A	G	0.130204	-1.49156	0.0111856	3863.37
PDCD6	rs9654451	5	299543	T	C	0.12843	-1.4973	0.0113473	3783.01
IFNGR2	rs9808753	21	34787312	G	A	0.140432	1.43267	0.0109754	3702.25
HBZ	rs2461286	16	203254	G	A	0.648502	-1.03087	0.00790263	3697.23
AFAP1	rs41264705	4	7780582	T	C	0.297632	1.08258	0.0083864	3620.68
MSMB	rs10993994	10	51549496	C	T	0.608294	0.935839	0.00726071	3609.65
HLA-A	-	6	29933333	T	TTTG	0.356991	1.00933	0.00793038	3519.71
FGFR4	rs351855	5	176520243	A	G	0.295989	1.00916	0.00798055	3474.44
MICB_MICA	rs3132467	6	31380943	A	G	0.256756	-1.10196	0.0087449	3450.25
FCRL3	rs7522061	1	157668390	C	T	0.483058	0.964697	0.00768259	3426.1
LILRB2	rs383925	19	54783521	T	C	0.205544	-1.16077	0.00927054	3406.59
DBH	rs1611115	9	136500515	C	T	0.794014	1.17019	0.00938157	3380.65
PILRA	rs1859788	7	99971834	G	A	0.680922	1.00042	0.00802512	3376.76
FCGR2A	rs11810143	1	161480649	G	A	0.117425	-1.47429	0.0118432	3367.17
MST1	rs11130213	3	49712297	T	C	0.291155	-1.05058	0.00844529	3362.55
SNCG	rs873110	10	88724619	T	C	0.245083	-1.06124	0.00855183	3346.2
PGLYRP2	rs34440547	19	15582863	T	C	0.219267	-1.14437	0.00923022	3340
LRRC37A2	rs62057151	17	43903842	T	C	0.232554	1.11518	0.00903642	3309.33
LY75	rs72957586	2	160762687	A	G	0.557528	0.934393	0.00764454	3246.4
ACP6	rs2153463	1	147124310	G	T	0.701742	1.01374	0.00833942	3210.92
CHIT1	rs872583	1	203184766	C	T	0.203021	-1.09207	0.00902372	3182.6
SGSH	rs7503034	17	78184393	T	C	0.331355	-0.885866	0.00737931	3131.56
ADGRB3	rs3798969	6	69671585	G	A	0.623497	-0.941354	0.00785699	3119.25
C1QTNF9	rs1961993	13	24891017	A	C	0.802689	1.15065	0.00961886	3109.56
PLB1	rs6753929	2	28761981	C	G	0.253419	-0.986633	0.00825383	3104.98
ENPP7	rs8076533	17	77704314	T	C	0.366583	0.950159	0.00797616	3083.65
FOLR3	rs139130389	11	71850156	CTA	C	0.0726155	1.70004	0.0144003	3028.59
KIR3DL1	rs12150998	19	55343039	G	A	0.564277	-0.926156	0.00785938	3017.58
CLEC7A	rs16910526	12	10271087	C	A	0.0853916	-1.56188	0.0133386	2979.54
LECT2	rs31517	5	135287029	C	T	0.629206	-0.800073	0.00684941	2965
KLK1	rs601338	19	49206674	A	G	0.509212	0.888659	0.00764297	2937.79
SLAMF8	rs34687326	1	159799910	A	G	0.122178	-1.34254	0.0115868	2917.47
VNN1	rs146101841	6	133024504	CATAGACAT	C	0.256606	-1.00122	0.00865816	2905.95
MBL2	rs7899547	10	54536839	G	T	0.653604	0.914801	0.0079401	2884.57
MAN2B2	rs2301791	4	6599684	A	T	0.478197	0.824017	0.00719558	2849.86
CFHR2	rs4085749	1	196920148	T	C	0.227112	-1.03731	0.00907274	2840.7
PRSS53	rs4468641	16	31096876	C	A	0.385149	0.88509	0.00774632	2837.06
LCP1	rs7323373	13	46707836	A	T	0.906504	-1.47256	0.0129523	2808.93
CCL15	-	17	34328646	C	CAGGGCAG	0.925527	-1.57929	0.0139811	2772.91
CCL24	rs2024050	7	75460393	G	A	0.895231	-1.37479	0.0122301	2746.02
CLEC4C	rs10845821	12	7900184	T	C	0.405434	0.852036	0.00759768	2733.07
CTSH	rs60250730	15	79238144	G	C	0.165798	1.15836	0.0103677	2712.81
IL17RA	rs4819959	22	17586631	A	G	0.494992	0.85719	0.00767248	2712.56
FCGR3B	rs200688856	1	161599779	C	G	0.341007	-0.862359	0.00774644	2693.22
TNN	-	1	175091596	A	AACAAAGGACTGAAGAAGAGCCAGTGAGTTAGGAAAATCAAGGGAGTATGT	0.637473	-0.869655	0.00782029	2687.51
XPNPEP2	rs11096255	X	128865061	A	G	0.212088	-0.829657	0.00750814	2653.61
CD109	-	6	74500993	A	ACTTGAACTT	0.352541	0.857835	0.00776793	2650.34
CAPG	rs6886	2	85622059	C	T	0.667355	-0.871962	0.00790727	2642.7
TPSAB1	rs8051930	16	1295818	A	T	0.477978	0.832219	0.00754929	2641.01
IL7R	rs6897932	5	35874575	T	C	0.271158	-0.888648	0.00808145	2627.78
TREH	rs11455968	11	118563703	GA	G	0.325361	0.883949	0.00808643	2596.89
CNTN2	rs2071533	1	205012198	G	T	0.866011	-1.17527	0.0108446	2552.5
CCL16	rs112689088	17	34307457	C	T	0.0960346	-1.33189	0.0123315	2535.28
SPINK4	rs4879679	9	33234019	T	C	0.842834	-1.11377	0.0103303	2526.29
CD276	rs2291014	15	73996359	A	G	0.0981001	-1.3369	0.0124345	2512.26
TXNDC15	rs3733897	5	134223593	G	A	0.135045	1.17034	0.0109425	2486.1
CD6	rs11230563	11	60776209	T	C	0.347714	-0.809763	0.00770377	2401.3
ENPP5	rs9472701	6	46116449	A	G	0.642794	-0.778049	0.00740822	2397.31
GBP4	rs608339	1	89652078	T	A	0.507702	-0.805029	0.00768749	2383.39
RNASE10	rs7144945	14	20971442	T	C	0.507415	-0.802958	0.00767767	2377.21
LRIG1	rs2306272	3	66434643	C	T	0.288171	-0.858309	0.00820763	2376.8
MANSC4	rs34311349	12	27925037	A	T	0.227765	0.938372	0.00897426	2376.26
DPEP1	rs409170	16	89682350	G	A	0.596714	0.798895	0.00764329	2374.44
PM20D1	rs112268616	1	205816893	C	T	0.339849	-0.839858	0.00804874	2366.46
CCL8	rs1133763	17	32647831	C	A	0.154166	-1.07389	0.0102931	2365.76
UMOD	rs12922822	16	20367645	T	C	0.181666	-0.969036	0.00934472	2337.2
CD70	rs7254538	19	6611336	C	G	0.543022	0.750452	0.00726434	2319.55
SFTPD	rs721917	10	81706324	G	A	0.417935	-0.758221	0.00733973	2319.43
LILRA6	rs11668526	19	54749060	T	C	0.593512	0.796493	0.00772974	2307.73
IL17RB	rs6445607	3	53877149	T	G	0.624681	-0.807154	0.00784021	2303.62
PSG1	rs12986075	19	43373034	A	G	0.198713	-0.961961	0.00934989	2300.67
GPC5	rs342706	13	92417058	C	T	0.271658	-0.878117	0.00859842	2266.87
PRR4	rs1063193	12	10999780	T	C	0.564837	-0.782934	0.00772442	2232.97
LRRN1	rs9839475	3	3807778	A	G	0.348507	0.81117	0.00800364	2232.61
TMPRSS5	rs7114195	11	113561421	C	A	0.63905	0.784796	0.0077526	2227.32
SIGLEC5	rs1106476	19	52130637	A	T	0.113029	-1.21943	0.0120584	2222.78
IL18R1	rs10190555	2	102994056	G	A	0.774099	-0.897997	0.00889522	2215.15
PAEP	rs9409964	9	138471928	A	G	0.187823	0.870947	0.00864103	2208.11
IL13RA1	rs2495635	X	117924097	G	A	0.162418	0.85595	0.00849388	2207.26
PON2	rs6961624	7	95037661	C	T	0.238351	-0.903191	0.00899831	2189.82
COL28A1	rs7810134	7	7542265	A	G	0.232024	0.904856	0.00905484	2170.56
PON1	rs705379	7	94953895	A	G	0.477445	-0.756653	0.00758098	2165.3
ADAM15	rs11589479	1	155033308	A	G	0.162516	1.02374	0.0102859	2153.14
PINLYP	rs3213276	19	44073794	T	C	0.587806	0.766646	0.00770695	2150.81
VMO1	rs8078118	17	4690038	A	C	0.416747	0.755324	0.0076111	2140.67
PVALB	rs4821544	22	37258503	C	T	0.303188	-0.813118	0.00823551	2118.89
VSTM1	rs2433724	19	54545531	C	T	0.429105	-0.768327	0.00780512	2106.29
LTA	rs2229092	6	31540757	C	A	0.0637163	-1.4927	0.0151788	2102.11
CST5	rs1799841	20	23860178	G	A	0.43573	0.731285	0.00745411	2092.04
APOE	rs429358	19	45411941	C	T	0.15567	-1.01199	0.0103711	2069.64
SRPX	rs35318931	X	38009121	A	G	0.0879147	-0.987964	0.0101475	2060.45
KLK15	rs73048483	19	51340543	A	G	0.0738131	1.41532	0.0145574	2054.66
SMPDL3A	rs28385609	6	123122464	T	C	0.137946	-1.01743	0.0105197	2033.32
LEFTY2	rs748667196	1	226075410	G	GC	0.370311	-0.712847	0.00739252	2021.2
FUT8	rs2127870	14	65796846	C	G	0.795153	-0.915494	0.00949587	2020.43
CSTB	-	21	45196323	C	CGCGCGGGGCGGG	0.302723	-0.811711	0.00841946	2020.4
IL1RL1	rs12470864	2	102926362	A	G	0.390602	-0.688545	0.00714748	2017.26
SERPINB8	rs3826616	18	61654463	G	A	0.58103	-0.726747	0.00755829	2009.66
CRELD1	rs9878047	3	9985457	C	T	0.248973	0.832059	0.00867344	2000.47
TGOLN2	rs4247303	2	85554080	A	G	0.482066	-0.714787	0.00746313	1993.97
KLB	rs13103023	4	39457617	A	G	0.327613	-0.761617	0.00796867	1985.69
MIA	rs2607421	19	41277077	G	A	0.0729752	1.38269	0.0144964	1977.59
COL2A1	rs10875723	12	48417537	G	A	0.383089	-0.744027	0.00781796	1968.81
ICAM5	rs281439	19	10400110	C	G	0.779936	0.843945	0.00888845	1959.71
OLFM4	rs17552047	13	53602462	A	G	0.276422	-0.858605	0.00904818	1957.39
CRTAC1	rs56007204	10	99625319	T	C	0.211983	-0.778038	0.00823541	1940.22
FCRL6	rs55650803	1	159783148	T	C	0.192372	-0.891234	0.00944782	1934.37
CA6	rs3765963	1	9034598	G	A	0.411715	0.683173	0.0072583	1925.81
HNMT	rs11558538	2	138759649	T	C	0.108184	-1.11656	0.0118907	1916.79
VSIG10	rs7307331	12	118509191	A	G	0.296533	0.779253	0.00831781	1907.94
PLXNB2	rs11547731	22	50722134	C	T	0.652845	-0.713462	0.00763663	1897.43
VEGFA	rs6921438	6	43925607	A	G	0.49039	-0.687849	0.00738725	1884.74
CPVL	rs34219043	7	29160604	T	C	0.199599	-0.841522	0.00905737	1876.55
CST7	rs227651	20	24929834	G	A	0.230951	-0.835844	0.00901317	1869.52
CD200R1	rs16860233	3	112642122	T	C	0.0389159	1.82541	0.0196941	1867.6
SPAG1	rs2439461	8	101223778	A	G	0.567809	-0.714785	0.00772099	1863.12
GPR37	rs60598740	7	124129046	A	G	0.261793	-0.784607	0.0085	1852.27
FCAR	rs12608573	19	55391374	G	C	0.217634	0.843811	0.00917812	1837.49
SHMT1	rs669340	17	18263957	C	G	0.633865	0.719383	0.00783343	1833.41
LAIR2	rs73070113	19	55014172	T	A	0.135004	-1.0602	0.0115616	1828.03
SPARCL1	rs56273319	4	88413024	G	A	0.353374	0.713632	0.00783376	1804.09
OBP2B	rs4962104	9	136087047	C	T	0.800092	0.704335	0.00773506	1802.52
GASK1A	rs493412	3	43126405	T	C	0.629457	0.729599	0.00801419	1801.77
SERPINA11	rs12898137	14	94910582	A	T	0.411118	-0.621336	0.00682644	1801.01
IL34	rs4985556	16	70694000	A	C	0.121679	-1.07047	0.0118091	1786.35
AMN	rs2295829	14	103389003	C	G	0.39015	0.769675	0.0085107	1778.04
TOR1AIP1	rs486906	1	179863237	T	G	0.61627	0.709116	0.00784633	1775.65
GM2A	rs153478	5	150639439	G	A	0.642808	-0.694979	0.00772634	1758.97
CCL25	rs2032887	19	8121360	G	A	0.236916	0.770243	0.00856954	1756.31
HDDC2	rs73581685	6	125623247	T	C	0.180364	-0.874	0.00976332	1742.18
CLGN	rs6852397	4	141348748	T	G	0.0936501	1.17516	0.0131993	1723.31
PVR	rs2301274	19	45146402	C	T	0.240609	-0.786399	0.00886276	1711.68
CD101	rs12130298	1	117544331	C	A	0.0752012	-1.27797	0.0144045	1711.28
CFHR4	rs4915363	1	196905205	C	T	0.236372	-0.793439	0.00898803	1694.25
BTD	rs13078881	3	15686693	C	G	0.0432858	-1.61833	0.0183925	1683.18
VCAN	rs309559	5	82833369	G	A	0.481332	-0.649398	0.00738302	1682.04
ENTPD6	rs6050446	20	25195509	G	A	0.966546	1.86443	0.0212397	1675.26
XCL1	rs4656599	1	168503386	T	C	0.190465	0.832515	0.00950059	1669.43
CRYGD	rs34570682	2	208978937	A	G	0.309744	-0.709839	0.008131	1656.99
KAZALD1	rs11190812	10	102824292	A	G	0.0397966	-1.69603	0.0194453	1653.98
FGF2	rs2922979	4	123748616	G	C	0.309475	-0.711469	0.00815841	1653.45
FGF5	rs12509595	4	81182554	C	T	0.293417	0.682078	0.00783308	1648.52
BTN3A2	rs9393710	6	26367833	G	A	0.133553	-0.956358	0.010985	1647.92
SIGLEC9	rs2075803	19	51628529	G	A	0.553129	-0.573145	0.00660681	1636.22
LBP	rs2232613	20	36997655	T	C	0.0823449	-1.18791	0.0137197	1629.94
FCRLB	rs61801180	1	161688764	C	G	0.0614433	1.36339	0.0157537	1628.43
SIRPB1	rs79462675	20	1597175	A	C	0.131708	-0.950315	0.0110016	1622.28
ECM1	rs3737240	1	150483355	T	C	0.394392	-0.677007	0.00783847	1621.9
AAMDC	rs2186564	11	77583266	A	G	0.106244	-1.06446	0.0123299	1620.45
FGL1	rs3739404	8	17739843	A	C	0.691037	0.657176	0.00763675	1610.09
CA5A	rs55870502	16	87927222	C	T	0.192642	0.812228	0.0094418	1608.98
VNN2	rs9493425	6	133074645	G	A	0.323118	-0.696655	0.0081151	1602.34
B3GNT7	rs2290130	2	232263127	A	G	0.229632	-0.746562	0.00870357	1599.72
WFIKKN2	rs4591185	17	48909434	A	T	0.657694	-0.679912	0.00792966	1598.46
CD48	rs2295615	1	160654758	G	C	0.13718	-0.932929	0.010882	1598.05
HSD17B14	rs35299026	19	49318380	A	G	0.0470859	-1.52285	0.0177953	1592.27
SERPINA12	rs17091005	14	94988407	C	T	0.218361	0.777789	0.00908919	1592.14
PXN	rs4767884	12	120661977	C	T	0.765689	0.756757	0.00885277	1588.78
AHSG	rs1900618	3	186338135	T	C	0.640071	0.676062	0.00791866	1584.82
TACSTD2	rs7333	1	59041220	T	C	0.164263	-0.906705	0.0106278	1582.55
CDSN	rs3095306	6	31063601	A	T	0.610006	0.644219	0.00760691	1559.44
SLAMF7	rs11581248	1	160720074	T	C	0.136099	-0.942797	0.0111435	1556.37
CPPED1	rs8062313	16	12899766	C	T	0.173327	0.828467	0.00981479	1549.21
ARSA	rs873697	22	51064169	A	G	0.0451284	1.49854	0.0177766	1545.13
SCN4B	rs35632913	11	118013263	GT	G	0.63866	-0.659771	0.00788744	1521.41
LAMB1	rs436573	7	107739906	T	A	0.425309	-0.636527	0.00761058	1521
PDCD1LG2	rs2381282	9	5514839	C	T	0.439127	0.601419	0.00722287	1507.55
FCN2	rs7041446	9	137776054	A	G	0.459504	-0.619952	0.00745726	1502.78
PLA2G2A	rs11573156	1	20306146	C	G	0.228323	0.730757	0.00880018	1499.35
VEGFD	rs192812042	X	15436623	A	G	0.129253	0.759923	0.00915844	1497.05
KIR2DL2	rs60955532	19	55253196	A	C	0.559682	0.620035	0.00747961	1494.22
ADA	rs11555566	20	43255220	C	T	0.062645	1.27975	0.0154393	1493.94
SFTPA2	rs17886395	10	81318663	G	C	0.131856	0.940133	0.0113707	1486.45
PTPRH	rs2288523	19	55702910	A	C	0.130652	0.906578	0.0109818	1481.85
FUCA1	rs13551	1	24180962	C	T	0.338992	-0.381903	0.00463366	1477.08
HMCN2	rs6415851	9	133053928	G	A	0.511934	0.624118	0.00757447	1476.31
CRNN	rs10494275	1	152391567	A	G	0.0712311	-1.18739	0.0144204	1474.27
OGN	rs7026361	9	95138564	T	G	0.368931	0.59708	0.00727236	1465.77
SCG3	rs2606134	15	51973650	C	G	0.756738	0.707695	0.00863854	1459.37
TCTN3	rs61871796	10	97425330	C	A	0.348685	0.630848	0.00771611	1453.48
ITPA	rs1127354	20	3193842	A	C	0.074539	-1.18466	0.0145025	1450.98
QSOX1	rs12371	1	180163390	G	A	0.0876173	-1.08621	0.013405	1427.78
MMP3	rs678815	11	102713777	C	G	0.482951	0.478635	0.00592748	1417.87
MSLN	rs2235503	16	810593	A	C	0.193005	0.75362	0.00937124	1406.32
GHR	rs4073476	5	42625592	C	A	0.273338	-0.685102	0.00854476	1397.93
LILRA2	rs28469702	19	55105727	G	A	0.0905677	-1.03591	0.0129381	1394.06
CHGB	rs236153	20	5903894	G	A	0.372145	-0.610953	0.0076408	1390.33
TYRO3	rs8024626	15	41863181	A	G	0.301793	-0.646026	0.0080972	1384.24
CPB2	rs6561283	13	46640837	G	A	0.735349	0.674075	0.00846019	1380.51
GNLY	rs7577293	2	85935282	T	C	0.230696	0.707629	0.00888253	1380.14
CTSC	rs11600158	11	88070914	G	A	0.098431	0.98901	0.0125011	1361.12
STX7	rs3813356	6	132834518	T	C	0.451253	-0.590218	0.0075082	1343.85
ATRN	rs78971233	20	3543542	A	T	0.0533757	-1.29259	0.0164756	1338.57
TMEM132A	rs11379371	11	60702412	AG	A	0.401133	0.612655	0.00783	1331.41
FCRL2	rs12568320	1	157744004	G	A	0.167657	0.767318	0.00986548	1315.61
LILRB1	rs367070	19	54800500	G	A	0.230205	-0.670803	0.00863465	1312.54
TIMP3	rs5749504	22	33162831	T	C	0.726219	-0.651519	0.00840469	1306.85
LRP11	rs2342858	6	150127103	T	C	0.3545	0.604765	0.00780321	1306.3
ITGA2	rs755331637	5	52261260	CA	C	0.701631	-0.619691	0.00805291	1287.86
CRISP3	rs1025347	6	49652977	A	G	0.496195	-0.571139	0.00744656	1279.38
NID2	rs2516600	14	52487766	C	T	0.543702	0.575913	0.00754295	1267.84
NAAA	rs112197434	4	76854118	T	A	0.233682	-0.668907	0.00876581	1266.43
INHBC	rs3741414	12	57844049	T	C	0.246558	-0.659375	0.00865308	1262.87
CRHBP	rs6896257	5	76210596	A	G	0.638499	-0.588492	0.00773054	1260.37
KLK10	rs2569454	19	51523203	C	T	0.57833	0.593494	0.00779635	1260.34
HSDL2	rs10817342	9	115199507	T	C	0.380093	0.60087	0.00789524	1259.7
IL31RA	rs161651	5	55205595	T	C	0.305213	-0.630712	0.00829015	1258.85
LRG1	rs8105192	19	4547371	G	C	0.500003	-0.55974	0.00738934	1247.97
CLUL1	rs12957470	18	591690	C	G	0.286379	0.613679	0.00811193	1244.74
AOC3	rs33986943	17	41004637	A	G	0.111021	-0.867151	0.0115265	1230.96
IL16	rs58754882	15	81595358	A	G	0.0904439	-0.968073	0.0128705	1230.48
CRISP2	rs555247	6	49710105	A	G	0.455645	0.48851	0.00651296	1223.62
LAIR1	rs111949142	19	54870191	A	T	0.184227	0.723161	0.00964453	1222.82
CXCL1	rs3097411	4	74738454	G	C	0.235662	0.674174	0.00899199	1222.61
CHI3L1	rs4950928	1	203155882	C	G	0.792657	0.671982	0.00903308	1203.68
ADAM22	rs2279542	7	87564497	G	C	0.505129	-0.564856	0.00759344	1203.55
NPTXR	rs111577133	22	39241262	G	A	0.0192984	2.02215	0.0271952	1202.57
BLMH	rs1050565	17	28576076	C	T	0.331857	0.57895	0.00778994	1201.38
TGFBI	rs13159365	5	135389433	T	C	0.510281	-0.54565	0.00735251	1197.91
FGFBP2	rs35700679	4	15960246	G	A	0.14828	0.719486	0.00974955	1184.54
ECHDC3	rs72781910	10	11802849	A	G	0.0921816	-0.954889	0.0129674	1179.45
LGALS3	rs3832943	14	55606801	AATT	A	0.423783	-0.534162	0.00726861	1174.69
CGREF1	rs2384572	2	27324751	T	G	0.625161	-0.56091	0.00763461	1174.07
LPA	rs56393506	6	161089307	T	C	0.172142	0.761378	0.0103824	1169.75
NT5E	rs2229523	6	86199233	G	A	0.659674	-0.58715	0.00802501	1164.38
OXT	rs877172	20	3049890	G	T	0.312409	0.626675	0.00856759	1163.74
OSMR	rs9292723	5	38852572	T	C	0.276721	-0.595934	0.0081615	1159.7
ASAH2	rs2842126	10	52018482	G	A	0.804514	0.690565	0.00946645	1157.51
LCN15	rs4880140	9	139658576	C	G	0.779195	0.65651	0.00902962	1149.84
IL12B	rs4244437	5	158773117	A	G	0.67728	0.559543	0.00771147	1145.22
NT5C	rs78625720	17	73140941	A	G	0.0315415	-1.53891	0.0213628	1128.8
CXCL6	rs16850073	4	74703999	T	C	0.375537	0.559728	0.00780473	1118.8
IL2RA	rs12722497	10	6095928	A	C	0.0886912	0.956182	0.0133443	1116.88
HSBP1	rs707236	16	83803160	A	T	0.345448	-0.568474	0.00794354	1114.06
MATN3	rs11694716	2	20207619	A	G	0.636409	-0.563749	0.00788355	1112.36
TCN2	rs740234	22	31008745	G	A	0.204058	0.632736	0.00887785	1104.97
CES1	rs143168962	16	55849073	G	T	0.0565026	-1.15153	0.0161829	1101.44
IL10RB	rs2515717	21	34662282	A	G	0.449537	0.53177	0.00749023	1096.44
ADAM23	rs72933203	2	207311349	A	T	0.102978	0.877846	0.0123747	1094.7
SOD3	rs1799895	4	24801834	G	C	0.0119215	2.30084	0.0324369	1094.51
MMP12	rs17368814	11	102748695	G	A	0.125277	-0.749318	0.010568	1093.64
HLA-DRA	rs36096565	6	32560025	G	A	0.212204	0.681175	0.00964726	1084.54
BRSK2	rs7395567	11	1413056	C	T	0.735097	-0.606197	0.00861033	1078.27
FUT3_FUT5	rs3760775	19	5841356	T	G	0.0602896	-1.06768	0.015182	1075.88
IDUA	rs3796622	4	983060	C	T	0.639846	0.54336	0.0077455	1070.58
CLEC4D	rs4242896	12	8688999	C	A	0.571826	0.530953	0.00757011	1070.17
SERPINE2	rs68066031	2	224880498	C	T	0.229862	-0.631676	0.00901928	1067.06
HAVCR1	rs6555820	5	156472149	A	C	0.479642	-0.475893	0.00681458	1060.94
TFRC	rs3817672	3	195800811	T	C	0.563332	-0.524468	0.00751123	1060.64
IL12A_IL12B	rs4244437	5	158773117	A	G	0.676742	0.542925	0.00778336	1058.51
CYTL1	rs11722554	4	5016883	A	G	0.0379377	-1.31722	0.0188905	1057.75
CLPS	rs2766588	6	35753227	C	T	0.607419	0.549906	0.0079223	1048.17
CLEC6A	rs11045427	12	8606523	A	C	0.215046	-0.642838	0.00926504	1047.29
CDHR5	rs12360820	11	620927	C	A	0.828755	0.690378	0.00995286	1046.74
SAT2	rs13894	17	7529902	A	G	0.0727164	-1.01394	0.0146918	1036.2
CLEC10A	rs90951	17	6981397	G	A	0.333129	0.544455	0.00790221	1032.75
CTSB	rs709821	8	11702594	C	G	0.261802	0.590876	0.00859135	1029.06
CNTNAP2	rs7810370	7	145366002	G	A	0.714423	-0.554276	0.00807364	1025.39
IL1R2	rs2310170	2	102616154	G	T	0.399511	-0.516637	0.00753979	1021.48
OSCAR	rs4442925	19	54554950	T	C	0.448759	0.52103	0.00760453	1021.31
SERPINA4	rs5511	14	95033595	T	A	0.220437	0.617394	0.00903979	1014.82
GIMAP7	rs3735080	7	150217309	T	C	0.231416	-0.60671	0.00888555	1014.32
CPA4	rs34587586	7	129938598	T	G	0.397275	-0.53517	0.00784944	1011.32
NCAM2	-	21	22839703	T	TTA	0.346772	0.544034	0.00798086	1010.97
GLRX	rs6556886	5	95163449	A	G	0.129126	-0.752505	0.0110499	1008.99
CTRB1	rs8051363	16	75255217	G	A	0.714502	0.57364	0.00843378	1006.52
CST1	rs4549181	20	23728873	T	C	0.299784	-0.582614	0.00856971	1005.58
CDH6	rs4626350	5	30839451	A	G	0.555131	0.510324	0.00753871	996.997
SBSN	-	19	36021687	T	TTTTA	0.25087	0.58731	0.00869059	993.653
FLRT2	rs17646457	14	86089315	A	G	0.150601	-0.698907	0.0103681	988.651
KDR	rs34231037	4	55972946	G	A	0.0346668	-1.32514	0.0197688	977.626
PSAPL1	rs10014338	4	7434607	A	C	0.184471	0.630218	0.00945193	967.294
F7	rs510335	13	113759755	T	G	0.112172	-0.778851	0.0116972	964.645
PAM	rs149802978	5	102346866	G	C	0.0538925	-1.09938	0.0165199	963.618
CTSE	rs41302235	1	206328803	C	T	0.187567	-0.64299	0.00968504	959.025
C8B	rs626457	1	57407484	T	C	0.329731	0.5192	0.0078661	947.946
FAM3B	rs57529409	21	42718262	T	C	0.0472149	-1.15267	0.0174657	947.704
SELPLG	rs7294337	12	109012694	T	C	0.0159522	-1.97352	0.0299552	944.44
APOH	rs1801689	17	64210580	C	A	0.0300858	-1.4615	0.0222055	942.575
LY9	rs12128261	1	160762784	G	T	0.217315	0.59974	0.00914664	935.506
NPTX1	rs62068268	17	78539090	T	C	0.0894968	0.81848	0.0125396	927.048
CCS	rs498045	11	66362997	G	A	0.526005	0.481208	0.00739018	922.597
BCHE	rs73165060	3	165481418	A	C	0.209542	-0.584797	0.0089911	920.539
CCL18	rs2015086	17	34391617	G	A	0.132815	0.705587	0.01088	915.183
C7	rs74480769	5	40972211	G	A	0.0288812	-1.49753	0.0231062	914.019
PBLD	rs61854835	10	70038894	G	A	0.236934	0.576065	0.00892135	907.298
CTBS	rs79723172	1	85012695	A	G	0.0299906	1.37781	0.0213593	905.469
TSPAN8	rs11178654	12	71537329	C	T	0.408689	0.475946	0.00738045	904.943
SSC5D	rs55799523	19	55999545	A	C	0.265225	0.539142	0.00836253	904.486
PRELP	rs41313926	1	203452409	A	G	0.0103184	-2.27112	0.0352591	902.838
LYPD8	rs12044252	1	249065691	C	T	0.0936925	0.846145	0.0131384	902.565
TNFRSF11A	rs113339733	18	60018329	A	G	0.192673	-0.597919	0.00936762	886.57
TCN1	rs34324219	11	59623378	A	C	0.107044	-0.754082	0.0118386	882.926
KLRK1	rs756546977	12	10530176	A	ACTAAT	0.715473	-0.53297	0.00837057	882.24
AGT	rs4762	1	230845977	A	G	0.116762	0.743721	0.0116879	881.132
CLEC4A	rs117213717	12	8278195	A	G	0.0140684	-2.00629	0.0315394	880.59
CDA	rs2072671	1	20915701	C	A	0.343533	-0.489364	0.00769761	879.52
DLK1	rs12881545	14	101176212	C	G	0.66908	0.49245	0.00777539	872.934
CPXM2	rs28741041	10	125650709	C	G	0.387146	-0.477054	0.0075409	870.944
SIGLEC8	rs36518	19	51942903	A	G	0.13709	0.683905	0.0108263	868.432
CD177	rs78530667	19	43900697	C	T	0.128349	-0.739589	0.0117209	866.491
VIT	rs1468810	2	36993940	A	C	0.586181	-0.432223	0.00686633	862.338
SDK2	rs11655934	17	71587577	A	G	0.149405	-0.674164	0.0107238	860.095
HRG	rs9898	3	186390627	T	C	0.328971	0.501279	0.00797429	859.98
BMP10	rs34008398	2	69093413	A	G	0.0128062	-2.01935	0.0321256	859.875
TNFRSF10A	rs13278062	8	23082971	T	G	0.502049	-0.462361	0.00735572	859.855
PROK1	rs1857513	1	110993457	A	G	0.158734	0.478901	0.00763106	857.11
TPMT	rs115306927	6	18126938	T	A	0.0501778	-1.0953	0.0174752	854.959
WFDC12	rs75002084	20	43755307	G	C	0.431001	-0.424972	0.00678827	852.947
ALDH3A1	rs887241	17	19645938	C	A	0.657503	0.48354	0.0077249	852.705
C1RL	rs191448232	12	7254686	C	G	0.0121924	-2.15212	0.0344064	851.482
ULBP2	rs60340208	6	150301195	AG	A	0.149243	-0.675718	0.0108309	847.08
HSPB1	rs111642997	7	75919995	CTTTTA	C	0.244787	-0.552847	0.00889394	840.919
CLSTN3	rs2167285	12	7284301	T	C	0.566331	-0.468058	0.00753099	840.674
EGFLAM	rs113400125	5	38406251	T	C	0.0263197	1.4561	0.023452	838.991
IGFBP3	rs2854746	7	45960645	C	G	0.397379	0.461113	0.00743564	836.979
VWC2	rs769604	7	49815390	G	C	0.459334	-0.457728	0.00739466	833.907
SUSD2	rs117587385	22	24577204	A	G	0.0375068	1.20452	0.0194643	833.474
LGALS9	rs79526289	17	25971979	G	A	0.250444	-0.513717	0.00834852	824.097
GLA	rs3027584	X	100662921	T	C	0.0154412	1.52768	0.0249574	815.497
C1S	rs12146727	12	7170336	A	G	0.135005	-0.668054	0.0109743	806.557
SORCS2	rs4234798	4	7219933	G	T	0.617255	-0.456763	0.00751423	804.237
SPINK2	rs28656303	4	57689945	G	A	0.0204731	1.45971	0.0240298	803.162
CCL14	rs9903158	17	34312337	C	T	0.0526911	-1.01344	0.0166932	802.22
CNTN5	rs898776	11	99089041	A	G	0.92216	-0.79179	0.013161	787.83
DPP7	-	9	140008665	AC	A	0.742059	0.516634	0.00861055	783.608
FRZB	rs13009	2	183699364	T	C	0.0815478	-0.816929	0.0136228	782.767
IL1RL2	rs3917265	2	102778461	C	T	0.543441	-0.437368	0.00729339	782.765
NMI	rs1048135	2	152139416	A	G	0.472245	-0.453055	0.00755673	782.403
MTHFSD	rs9939348	16	86560860	C	T	0.59775	0.464294	0.00776637	777.95
CD7	rs3176831	17	80272491	T	C	0.0428114	-1.13182	0.018946	776.824
RARRES1	rs6441224	3	158450417	C	T	0.524905	0.457261	0.00769158	769.323
ANXA2	rs8033800	15	60689179	A	T	0.601626	-0.461215	0.00776048	768.852
HGFAC	rs4690097	4	3445745	T	C	0.684471	-0.482674	0.00813113	767.048
ACE	rs4362	17	61573761	C	T	0.482033	-0.448149	0.00755267	766.409
TNFRSF13C	rs763882049	22	42327496	A	AAT	0.0946692	-0.792849	0.0134	762.07
GGACT	rs4772304	13	101195523	A	G	0.512751	-0.445226	0.00752524	761.979
SERPINA9	rs2038499	14	94949291	T	C	0.282271	-0.497695	0.00841784	760.937
KLK8	rs74705037	19	51504808	A	G	0.045538	1.05138	0.017783	760.902
SNX15	rs2670910	11	64807136	A	G	0.086424	-0.780685	0.0132624	754.293
ANG	rs8008227	14	21156304	A	G	0.116892	0.666938	0.0113394	753.046
CD207	rs17718987	2	71060936	C	G	0.325106	0.473255	0.00806696	749.219
COMT	rs4680	22	19951271	A	G	0.517637	-0.444885	0.0075906	747.796
LPL	rs1801177	8	19805708	A	G	0.0176298	-1.47896	0.0252767	745.276
HPGDS	rs2865353	4	95270878	C	T	0.611908	0.463397	0.00792451	744.398
MLN	rs1547671	6	33777260	T	C	0.544262	-0.414229	0.00708776	743.545
FCGR2B	rs1801274	1	161479745	G	A	0.5344	-0.450778	0.00771422	743.34
LY6D	rs2572925	8	143867905	T	C	0.404547	-0.44319	0.00760364	739.584
ADAMTS8	rs2131535	11	130281488	A	G	0.731284	0.492833	0.00849511	732.691
ADAM8	rs2995310	10	135082810	T	C	0.894069	-0.709409	0.0122509	729.991
ALPP	rs12478529	2	233286654	T	C	0.234738	0.505569	0.00873697	728.959
IFI30	rs7259445	19	18283011	C	A	0.218391	-0.507285	0.00877158	728.138
ASAH1	rs2472205	8	17924739	T	A	0.0409997	-1.09931	0.0190287	726.596
KLK13	rs3760739	19	51538561	T	G	0.350195	-0.454419	0.00788647	722.803
ENTPD5	rs146086623	14	74467222	A	G	0.0533797	-0.972806	0.0169272	719.055
TP53I3	rs1134516	2	24342532	A	G	0.158623	-0.596436	0.0103921	717.142
LAMP2	rs2008511	X	119568858	A	G	0.382683	-0.363977	0.00635492	714.189
NOMO1	rs3891245	16	16348287	G	T	0.228045	-0.510894	0.00894261	710.597
MMP1	rs534191	11	102671697	T	C	0.453881	0.448154	0.00784496	710.498
CD164L2	rs734725	1	27709858	T	G	0.0861948	0.792298	0.0138758	709.829
CD38	rs6449182	4	15780453	G	C	0.223951	-0.42277	0.0074061	709.449
KLRD1	rs2537752	12	10467533	A	T	0.599445	-0.417748	0.00732473	708.173
GBP1	rs148526074	1	89523756	T	G	0.0276273	-1.31382	0.0230814	705.416
VASN	rs35713275	16	4431360	A	G	0.0631196	-0.903974	0.0159605	698.436
KLK4	rs2664153	19	51415252	A	G	0.638802	-0.417927	0.00738853	696.617
CLEC12A	rs12230629	12	10117783	C	T	0.266959	0.493869	0.00873557	695.908
BPIFB1	rs2424963	20	31694448	C	T	0.582215	-0.421503	0.00745807	695.441
A1BG	rs145144275	19	58861808	G	A	0.0089572	-2.13444	0.0377739	695.18
THTPA	rs28403575	14	24025340	T	C	0.0884739	-0.749636	0.0132797	693.807
MOCS2	rs6880055	5	52389428	G	A	0.342199	0.448571	0.00795889	691.631
SUMF2	rs35384521	7	56145825	A	G	0.0190065	-1.53272	0.0272547	688.594
UROD	rs12749939	1	45478433	T	C	0.258317	-0.477212	0.00849751	686.693
CCN4	rs12156037	8	134204458	G	A	0.353644	-0.438788	0.00782431	684.77
PRTN3	rs10425544	19	836043	C	T	0.712953	0.499169	0.00892834	680.593
FCRL5	-	1	157513770	G	GA	0.213121	-0.492922	0.00882199	679.763
GCNT1	rs2282683	9	79117751	G	A	0.209957	-0.496234	0.00891003	675.394
PGLYRP4	rs111586430	1	153324310	T	C	0.0568605	0.921536	0.0165483	675.242
F13B	rs12134960	1	197009508	C	G	0.159102	-0.558501	0.010037	674.198
STAB2	rs115840458	12	104034048	G	A	0.0672065	0.800343	0.0144	672.626
PRTG	rs10851591	15	56003705	G	A	0.692988	0.448645	0.00810177	667.728
TBC1D17	rs7248744	19	50385031	G	A	0.425252	0.414199	0.00748833	666.197
TEK	rs682632	9	27183463	C	A	0.960248	-1.04508	0.0189017	665.658
CR1	rs679515	1	207750568	C	T	0.825544	-0.539613	0.00977718	663.282
LTBP3	rs4099470	11	65319986	T	C	0.0547578	0.89636	0.0162699	660.941
SIGLEC10	rs148783636	19	51910979	C	T	0.0197084	-1.57664	0.0286414	659.85
NPHS1	rs200857931	19	36345056	AT	A	0.0750536	-0.801037	0.0145557	659.49
PLTP	rs6073958	20	44551855	C	T	0.198715	-0.501642	0.00911869	659.007
KLK11	rs117268623	19	51527970	T	C	0.0324973	-1.14741	0.0208715	658.116
SPINK8	rs78159520	3	48349023	C	T	0.314354	-0.460983	0.00839867	656.025
KHK	rs2304681	2	27315252	A	G	0.370574	-0.428219	0.00780866	654.866
CD209	rs4804774	19	7772173	C	G	0.23677	-0.413514	0.00754895	653.407
F11	rs2289252	4	187207381	T	C	0.399463	0.384964	0.00702899	653.177
ENTPD2	-	9	139943537	T	G	0.0214407	-1.49269	0.0272717	652.374
SERPINA7	rs1804495	X	105278361	A	C	0.119018	-0.522256	0.00955195	650.974
PZP	rs7311982	12	9314857	C	T	0.710751	0.333296	0.00609878	650.364
IGFBPL1	rs7857243	9	38409081	A	G	0.806889	0.494588	0.00905069	650.288
SUSD5	-	3	33191013	G	GC	0.810772	-0.491384	0.00899689	649.591
SLURP1	rs10624245	8	143815697	CTG	C	0.533441	0.409269	0.00749374	649.538
ICAM1	rs5030377	19	10393234	G	A	0.377967	0.415481	0.00762853	645.965
CD300C	rs58440339	17	72539474	T	C	0.092371	0.681898	0.0125267	645.293
MELTF	rs3773862	3	196739538	T	C	0.45284	-0.408307	0.00750205	645.066
MEGF10	rs112394041	5	126628584	CT	C	0.458332	0.397963	0.00731637	644.297
ARHGEF5	rs1635893	7	143877476	G	A	0.209233	-0.522337	0.0096395	639.43
TLR1	rs5743618	4	38798648	A	C	0.22438	0.502836	0.00928811	638.263
SPINK5	rs6883868	5	147500883	T	C	0.623562	0.409962	0.00761828	630.651
ADGRD1	rs4759533	12	131456252	A	G	0.946607	0.82369	0.0153217	629.405
ANGPTL7	rs28991009	1	11253684	T	G	0.00846435	-2.15535	0.0401303	628.22
CFHR5	rs72732234	1	196303889	C	T	0.0172671	-1.58898	0.0295918	627.935
CD55	rs1583090	1	207435783	C	T	0.223081	-0.486996	0.0090773	626.846
NUCB2	rs214068	11	17305650	C	T	0.576931	-0.405813	0.00757506	625.037
TNXB	rs9267797	6	32030700	T	C	0.0146949	1.66134	0.0310197	624.699
APEX1	rs1130409	14	20925154	G	T	0.480083	-0.388737	0.00729531	618.389
NPC2	rs140130028	14	74947404	T	C	0.00909881	-2.02151	0.0379504	617.955
FETUB	rs114780909	3	186360255	A	T	0.00893746	-2.13914	0.0403146	613.2
IFNAR1	rs914142	21	34725807	A	G	0.72874	-0.449871	0.00848151	612.743
CDNF	rs61738953	10	14862082	G	C	0.0348155	-1.12945	0.0213057	612.055
F9	rs422187	X	138632859	C	A	0.303042	0.354798	0.00669468	611.721
SPINK1	rs7725017	5	147217823	A	C	0.604273	-0.405251	0.00764695	611.677
CD300LG	rs72836561	17	41926126	T	C	0.0317927	-1.07199	0.0202519	610.235
LAYN	rs542275	11	111431614	T	C	0.616201	0.389433	0.00737142	607.883
FN1	rs1250259	2	216300482	A	T	0.736506	0.447594	0.00847239	607.875
PROCR	rs867186	20	33764554	G	A	0.0861329	0.730253	0.0138235	607.811
BTC	rs28549760	4	75719517	C	A	0.132345	-0.597901	0.011327	606.859
MGMT	rs1008982	10	131445731	C	T	0.373182	-0.414088	0.0078542	605.402
KLK7	rs1991821	19	51484905	G	A	0.910074	0.693497	0.0131796	603.044
EBI3_IL27	rs8109160	19	4247476	T	C	0.289934	-0.412969	0.00784921	602.908
CHRDL1	-	X	109784971	A	AT	0.395088	-0.299489	0.00569557	602.219
SIGLEC6	rs62617068	19	52034549	A	C	0.0123064	-1.75832	0.0335146	599.519
FCN1	rs11103604	9	137857446	T	G	0.266096	0.442295	0.00843249	599.221
SMPD1	rs1050239	11	6415463	A	G	0.243099	-0.437682	0.00834479	599.183
MMP8	rs35231465	11	102584135	A	G	0.0248267	-1.25163	0.0238944	597.633
CD160	rs9728526	1	145716763	A	G	0.439556	-0.394481	0.00753567	596.879
C2	-	6	31902065	A	ATGGTGGACAGGGTCAGGAATCAGGAGTC	0.00721653	-2.29127	0.0438608	594.405
RNASE6	rs1045922	14	21250124	A	G	0.234407	-0.444932	0.00852085	593.888
THBS2	rs78109196	6	169624701	A	C	0.0971502	0.661309	0.0126719	593.216
SIGLEC1	rs189448562	20	3705115	C	G	0.0112537	-1.84247	0.0353057	593.193
EDAR	rs140661471	2	109603739	A	G	0.0136782	1.65969	0.0318064	593.074
CTSS	rs771911677	1	150688366	A	AAT	0.474965	-0.440767	0.0084536	592.137
RNASET2	rs3756838	6	167371251	A	G	0.215266	0.46361	0.00891084	589.606
SERPINI1	rs11717419	3	167464512	A	G	0.221005	0.461805	0.00890009	586.444
CXCL5	rs352045	4	74864687	G	T	0.883396	-0.588354	0.0113665	583.624
SELL	rs2223286	1	169665632	C	T	0.310684	-0.406701	0.00787369	581.169
CEACAM5	rs9621	19	42231159	A	G	0.0426262	0.963008	0.0186498	580.791
KLK14	rs2569491	19	51584916	A	G	0.298549	0.41576	0.00805561	580.23
CD80	rs56078908	3	119286521	T	A	0.106045	0.60458	0.0117337	578.302
QDPR	-	4	17513757	C	CG	0.246153	-0.452842	0.00878997	578.142
TNFRSF10C	-	8	22972271	G	GT	0.0077578	-1.75828	0.0342389	574.46
CCL23	rs712048	17	34326215	C	A	0.869024	0.56876	0.0110814	573.843
CPQ	rs148684432	8	98041637	A	G	0.00881597	-1.9487	0.0379859	573.285
MATN2	rs1869609	8	98991221	G	A	0.663295	0.396038	0.00776049	567.328
TNR	rs2235256	1	175569047	G	A	0.445646	-0.375222	0.00735317	567.241
SERPINI2	rs6444344	3	167178334	A	G	0.12382	0.509246	0.00999418	565.592
NCR3LG1	rs12146443	11	17384498	C	T	0.617264	0.361403	0.00710462	563.701
ADAMTS13	rs74715985	9	136304114	G	A	0.0169626	-1.45882	0.0287105	562.435
CELSR2	rs12740374	1	109817590	T	G	0.22099	0.46018	0.0090776	559.846
ANPEP	rs1042499	15	90328305	C	T	0.0571408	0.818797	0.0161798	557.914
FNDC1	rs73588939	6	159948120	G	A	0.266706	-0.428157	0.00846355	557.522
GALNT10	rs890793	5	153573938	T	C	0.382002	0.384497	0.00760186	557.325
SMOC2	rs56296467	6	168863807	C	T	0.277522	-0.395373	0.00782364	556.364
DAPK2	rs34772505	15	64276772	T	C	0.43002	0.387403	0.00767847	554.554
IL17D	rs4770059	13	21151047	C	T	0.736663	-0.397947	0.00789521	553.468
EFCAB2	rs61844237	1	245133662	C	G	0.469417	-0.384352	0.00762777	553.138
HBQ1	rs556207545	16	238348	CAAAAAAAA	C	0.810517	0.472196	0.00939698	550.104
LEG1	rs1550942	6	127887795	G	A	0.506126	-0.371879	0.00740865	548.916
IGF2R	rs2282140	6	160494521	T	C	0.13124	0.55607	0.0110886	547.879
NFASC	-	1	204951184	C	CT	0.0976243	0.597676	0.0119612	543.971
IL12RB1	rs369378	19	18189759	A	G	0.213087	-0.45619	0.00914335	542.345
FGFBP3	rs555601744	10	93665468	CA	C	0.311489	-0.390045	0.00783744	539.612
CLSTN2	rs41265459	3	140167490	A	T	0.00668155	2.28294	0.0459328	538.204
SUSD4	rs1418152	1	223447975	G	T	0.401353	-0.380208	0.00765178	537.925
CFB	rs641153	6	31914180	A	G	0.0964169	0.629591	0.0126838	536.817
EDA2R	rs73221564	X	65954295	T	C	0.00931626	-1.30409	0.0262892	536.131
EXTL1	rs2736831	1	26357656	A	C	0.692563	-0.41233	0.0083239	534.625
ADAMTSL5	rs791461	19	1507535	C	T	0.532003	0.40597	0.00820132	533.871
GSTM4	rs140584594	1	110232983	G	A	0.732061	-0.429997	0.00868778	533.739
SCARF1	rs2272011	17	1542190	A	G	0.591082	-0.378526	0.00765651	532.534
CTSZ	rs199825459	20	57572709	G	A	0.00837267	-1.95383	0.0395325	532.213
SPINK6	rs12717962	5	147566124	G	A	0.553701	-0.359092	0.00727519	530.816
EPPK1	rs73375129	8	144950276	G	A	0.136615	-0.54389	0.0110987	523.259
NPTX2	rs61007246	7	98283815	T	C	0.714568	0.344365	0.00703266	522.447
DXO	rs45531831	6	31938120	T	C	0.0289044	-1.08733	0.022238	520.932
MILR1	rs138176943	17	62464621	A	G	0.0577858	0.796328	0.0163185	518.892
LHPP	-	10	126158951	G	GC	0.181028	0.462271	0.00948809	517.24
FCRL1	rs4971154	1	157771880	T	C	0.50309	-0.357564	0.00734556	516.316
CD40	rs4810485	20	44747947	G	T	0.751814	0.424289	0.00872004	515.878
INHBB	rs17050272	2	121306440	A	G	0.411938	0.364573	0.00749325	515.808
AGRN	rs3121560	1	968226	A	C	0.340495	-0.377555	0.00776603	515.022
CLEC4M	rs4804774	19	7772173	C	G	0.236973	-0.364179	0.00750199	513.503
PER3	rs228647	1	7914177	A	G	0.563388	0.370134	0.00765222	509.821
PEPD	rs17569	19	33882222	A	G	0.156643	-0.492782	0.0102122	507.402
RET	rs2744077	10	43364506	T	C	0.174675	0.471137	0.00976418	507.346
CCL3	rs1634486	17	34410091	C	A	0.22394	0.419583	0.0086964	507.27
KLKB1	rs4253306	4	187174030	T	G	0.100447	-0.562007	0.0116644	505.875
HCG22	rs2905757	6	31022828	T	C	0.322964	0.396964	0.00824109	505.614
SLITRK6	rs12863734	13	86370571	A	G	0.0172049	-1.41086	0.0292955	505.42
AMY2B	rs12080068	1	104329823	A	C	0.0921786	0.658622	0.0137058	503.215
SAA4	rs7117890	11	18248503	A	G	0.5239	-0.363816	0.00757377	502.845
ACP1	rs11553746	2	272203	T	C	0.354916	-0.378572	0.00788117	502.817
PAMR1	rs61736408	11	35456061	C	T	0.156722	-0.476234	0.0099184	502.403
DKK3	rs11022114	11	12038874	A	G	0.315324	0.372418	0.00775873	502.083
GGH	rs74329104	8	63931196	A	G	0.0659257	0.722608	0.0150591	501.772
ZFYVE19	rs11858010	15	41099163	C	T	0.354663	-0.374491	0.00781437	500.489
TMEM25	rs45558732	11	118402962	T	G	0.0337132	-1.0201	0.0212929	500.176
CLMP	rs73017877	11	123063062	G	C	0.552394	0.33554	0.00700818	499.554
DDC	rs12112308	7	50603487	C	T	0.0160651	-1.43467	0.0299688	499.425
KIR2DL3	rs16985907	19	55246812	C	G	0.038001	-0.879307	0.0184457	495.228
CTRC	rs497078	1	15767036	T	C	0.0981969	-0.569335	0.0119554	494.228
ORM1	rs10982156	9	117088064	A	T	0.0692769	0.740552	0.0155684	493.111
RELT	rs11235729	11	73098326	A	G	0.206577	0.3988	0.00841222	489.801
ERBB3	rs75526830	12	56489394	G	A	0.00488138	2.48538	0.0525586	487.344
DPT	rs1018454	1	168697761	C	A	0.579093	0.330338	0.00699502	486.048
PDCD5	rs10402931	19	33072069	A	G	0.683858	0.383572	0.00812415	485.824
ICOSLG	rs6518352	21	45646698	G	A	0.720883	-0.402458	0.00853762	484.299
CDH15	rs11646135	16	89199108	A	G	0.141512	0.437742	0.00928825	484.077
GALNT3	rs2116546	2	166723533	C	T	0.297937	-0.38921	0.00826425	483.404
RBKS	rs140948699	2	28081439	G	C	0.00912298	-1.81189	0.0385037	482.624
IL5RA	rs77400868	3	3150964	G	A	0.133275	0.516923	0.0109879	482.365
FCAMR	rs11119933	1	207140440	T	C	0.178366	0.447089	0.00950568	482.139
TIMP4	rs184262	3	12134740	G	A	0.828066	0.447192	0.00950942	481.984
CRYM	rs2733910	16	21285281	T	C	0.256563	-0.415252	0.00883878	481.054
PCDH17	rs11148472	13	60020189	C	A	0.391299	0.353212	0.00753034	479.514
SSC4D	rs12540573	7	76039013	C	A	0.0615312	0.687288	0.0146553	479.346
NXPH3	rs147028083	17	47656030	G	C	0.00710876	-2.10042	0.0448108	478.86
C1QA	rs12058824	1	22963050	A	G	0.0826331	-0.631245	0.0134846	477.621
TNFRSF10B	rs1105944	8	22885109	G	A	0.895745	0.537694	0.0114898	477.319
IGFBP7	rs1718860	4	57949517	A	G	0.733156	-0.3717	0.00795921	475.354
DSCAM	rs78111814	21	42060498	C	T	0.037975	0.949651	0.0203602	474.178
NELL1	rs61652119	11	20955270	A	G	0.0485627	0.793656	0.0170828	470.472
CPA2	rs6952090	7	129922498	C	T	0.348249	-0.368766	0.00794378	469.717
LRRC25	rs754032589	19	18512817	T	TAGAAAAAAA	0.410514	-0.339388	0.00732214	468.284
MSR1	rs41341748	8	16012594	A	G	0.0110565	-1.5469	0.0334062	467.376
DDR1	rs3095353	6	30803808	A	T	0.586446	-0.346742	0.00749143	466.961
CD300E	rs1719465	17	72576391	C	T	0.687139	-0.361265	0.00780962	466.435
ACP5	rs2305799	19	11687351	T	C	0.123259	-0.504211	0.0109417	462.881
PRAP1	rs143674922	10	135161903	A	G	0.0181886	-1.29767	0.0281617	462.829
LILRA5	rs34464703	19	54813726	TG	T	0.329909	-0.360236	0.00784207	459.974
PHYKPL	rs142181517	5	177638965	A	T	0.00736734	-2.03758	0.044444	458.172
PTPRB	rs2465811	12	70990054	C	T	0.286489	-0.366558	0.00799964	457.69
PCDHB15	rs2740584	5	140561768	T	C	0.233903	-0.409457	0.0089524	456.005
AHCY	rs13043752	20	32883308	A	G	0.0159232	-1.37454	0.030064	455.679
VWA1	rs115503338	1	1369623	A	G	0.0136799	-1.49444	0.0327144	454.901
MFGE8	rs34239095	15	89455768	G	C	0.281607	0.373348	0.00817839	454.286
AMY2A	rs78245241	1	104335726	G	T	0.0366468	-0.963789	0.0211146	454.187
SERPINA3	rs61976127	14	95097666	G	A	0.185308	-0.447313	0.00980458	453.738
REG1B	rs11126696	2	79323888	G	A	0.618673	0.344564	0.00755678	453.218
TTF2	rs75261221	1	117604855	G	A	0.0522167	0.784334	0.0172032	453.131
PON3	rs149867961	7	95025744	C	T	0.0263896	-1.05099	0.0231471	449.423
LYPD3	rs11671471	19	43996732	A	G	0.112665	-0.522329	0.0115146	448.585
GRP	rs17835713	18	56878091	A	G	0.165338	0.461975	0.0102001	447.188
TNFSF12	rs80067372	17	7452752	A	G	0.288461	0.372462	0.00822831	446.689
ASRGL1	rs1043785	11	62160723	T	C	0.284558	-0.372176	0.00822343	446.534
SCARF2	rs5763025	22	20786488	C	A	0.802163	0.37376	0.00826355	445.983
MRI1	rs452960	19	13871411	T	A	0.421769	-0.347332	0.00769461	444.209
APOC1	rs5112	19	45430280	G	C	0.53332	0.344868	0.00765478	442.503
FAM3D	rs12493131	3	58649978	G	T	0.903715	0.491741	0.0109208	442.024
AMPD3	rs117706710	11	10508903	T	G	0.00914247	-1.71655	0.0381972	440.287
PTGR1	rs7036102	9	114326547	G	A	0.0504458	0.757723	0.0168611	440.287
PPCDC	rs12591994	15	75320306	G	A	0.0645358	0.670013	0.0150023	434.864
SCGB1A1	rs3741240	11	62186542	A	G	0.351484	-0.339217	0.00760275	434.029
FAM171B	rs3886170	2	187557294	T	C	0.278749	-0.376972	0.0084636	432.534
CD4	rs73053728	12	6896546	G	A	0.302319	-0.359292	0.0080763	431.506
GPC1	rs77078946	2	241403417	G	T	0.114114	0.505543	0.0114155	427.618
NAPRT	rs10282929	8	144681777	T	G	0.79589	0.410034	0.00926769	426.804
LRRC38	rs35329337	1	13822608	AAT	A	0.313575	0.358992	0.0081212	426.055
IFNLR1	rs139958347	1	24513723	C	G	0.039599	-0.942374	0.0214063	422.581
ENDOU	rs11168215	12	48129778	C	A	0.306937	0.326529	0.00741839	422.448
GLO1	rs4746	6	38650628	G	T	0.463805	-0.330717	0.00752756	420.88
IDI2	rs1044261	10	1065710	T	C	0.0782	-0.616182	0.0140267	420.787
CD244	rs115868021	1	160811374	G	C	0.00569767	-2.16388	0.0492614	420.736
GDF15	rs1054221	19	18499858	C	T	0.14593	0.391818	0.00893373	419.433
VSIG4	rs41306131	X	65253454	A	C	0.0101078	-1.32342	0.0302157	418.309
CEACAM16	rs17715069	19	45209443	C	G	0.381494	-0.335255	0.00766408	417.254
GPNMB	rs75801644	7	23306141	A	G	0.0227377	-1.11806	0.0255776	416.662
TREM2	rs143332484	6	41129207	T	C	0.009926	-1.48289	0.033928	416.557
TPK1	rs10261806	7	144532104	A	G	0.402805	-0.333756	0.00764137	415.996
TFPI	rs7576066	2	188343781	A	G	0.294146	0.347326	0.00796556	414.591
THY1	rs55933700	11	119293913	T	G	0.0247487	-1.0935	0.0251457	412.376
PCDH12	rs164085	5	141333319	A	G	0.509727	0.326745	0.00751452	412.289
CFH	rs731557	1	196705015	A	C	0.193965	0.421186	0.00968701	412.246
GAS6	rs6602909	13	114551993	C	T	0.324174	-0.33847	0.0077855	412.15
ZBTB16	rs73000929	11	113953622	A	G	0.0372261	0.851914	0.0196824	408.542
ACHE	rs6976053	7	100512119	T	C	0.470621	0.313169	0.00726754	404.948
SCPEP1	rs34449028	17	55085363	T	A	0.300825	-0.365435	0.00851289	401.879
PYDC1	rs4561481	16	31259553	A	G	0.67413	0.305793	0.00714319	399.678
ACVRL1	rs2277382	12	52306221	T	C	0.0801359	0.568278	0.0133099	397.574
PLG	rs73015965	6	161127501	G	A	0.00643627	-2.18279	0.0512081	396.277
SCARA5	rs2726951	8	27805783	T	C	0.268612	-0.33734	0.00793057	394.625
HLA-E	rs2523594	6	31326629	T	C	0.621736	-0.321037	0.00757128	392.14
GSTA1	rs6458871	6	52665977	T	C	0.573746	0.314756	0.00743745	390.64
COCH	rs28400019	14	31343494	A	G	0.115	0.510216	0.0120629	390.198
FLT4	rs34221241	5	180057293	C	T	0.108302	-0.442515	0.010485	388.514
EFNA1	rs4390169	1	155106054	G	A	0.518742	0.317183	0.00752294	387.734
CLEC1A	rs7961483	12	10230460	T	C	0.619965	-0.316654	0.00751234	387.534
MEGF9	rs10984978	9	123441375	C	T	0.700826	0.341205	0.00810588	386.477
HS3ST3B1	rs17669311	17	13837051	A	G	0.392123	0.328967	0.00783651	384.383
SIGLEC7	rs140185670	19	51646140	C	G	0.0681529	-0.634584	0.0151209	384.171
C1R	rs10849546	12	7176204	A	G	0.135276	-0.459319	0.0109827	381.529
TF	rs8177247	3	133479499	G	T	0.342243	0.32877	0.00786269	381.38
AMY1A_AMY1B_AMY1C	rs72694438	1	104364878	A	G	0.206807	0.403289	0.00966062	380.141
C7orf50	rs200169409	7	1037382	G	GC	0.0284022	-0.948199	0.0227189	379.969
NAGPA	rs12599777	16	5079466	G	A	0.182643	-0.410461	0.00986824	377.397
CTSD	rs55861089	11	1783757	G	A	0.104162	-0.507226	0.0122086	376.538
VSNL1	rs446947	2	17712696	T	A	0.276402	0.313056	0.00753895	376.151
PCSK7	rs171052	11	117081763	G	C	0.226149	-0.378856	0.00912376	376.133
PCSK9	rs11591147	1	55505647	T	G	0.0176885	-1.15328	0.0277856	375.816
IL4R	rs8060025	16	27327214	G	T	0.612212	0.314196	0.00757565	375.238
ITIH3	rs9881468	3	52828628	T	C	0.343107	0.310498	0.00749889	374.001
TDRKH	rs4845556	1	151744858	A	G	0.481154	0.313668	0.00758158	373.399
SPINT1	rs17658212	15	41145919	T	C	0.0598506	-0.675826	0.0163359	373.368
VSIR	rs10999992	10	73528898	C	T	0.146887	0.440001	0.01067	370.971
CPXM1	rs215545	20	2782015	C	T	0.764539	0.363458	0.00881801	370.625
TEX101	rs35033974	19	43920612	T	G	0.12851	-0.332256	0.00807996	368.894
GZMB	rs8192918	14	25101878	CT	C	0.224008	-0.354337	0.00865117	365.993
GSTA3	rs2749005	6	52621433	G	T	0.647843	0.324524	0.00794432	364.065
SPON1	rs10832164	11	14048480	T	C	0.519594	-0.29149	0.00715004	362.606
IL19	rs2243191	1	207015957	C	T	0.779464	0.356441	0.00876108	361.138
FXYD5	rs756845	19	35663250	G	A	0.779874	-0.379885	0.00935539	359.75
FBP1	rs499206	9	97359479	G	A	0.924969	0.575477	0.0141736	359.679
CDH17	rs763526069	8	95203825	A	AC	0.474234	-0.274325	0.00676204	359.087
ABHD14B	rs373373105	3	52004097	CG	C	0.012045	-1.45028	0.0357727	358.612
RNASE4	rs12588573	14	21146584	T	C	0.217668	-0.36502	0.00901944	357.361
CA4	rs117154637	17	58234154	T	A	0.0349188	-0.825377	0.0204107	356.797
BTN2A1	rs72843784	6	26498758	T	G	0.110486	0.472368	0.0116925	356.108
GP6	rs892090	19	55539072	G	T	0.834295	0.4129	0.0102273	355.636
ICAM3	rs28378712	19	10457472	G	T	0.312787	0.318159	0.00788651	355.11
CRELD2	rs74510325	22	50315382	G	C	0.0348094	-0.812982	0.0201768	354.247
ROR1	rs6588083	1	64614011	C	T	0.170359	-0.393548	0.0097679	354.193
ENPP6	rs78293932	4	185139101	T	C	0.0239241	0.952949	0.0236542	354.138
SH2D1A	rs12164382	X	123480147	T	C	0.417179	0.257623	0.006398	353.778
PENK	rs2576575	8	57361293	T	C	0.466219	-0.300544	0.00747343	352.884
ENPP2	rs13267597	8	120654225	G	T	0.326896	-0.262099	0.00651984	352.626
CRTAM	rs2370794	11	122714782	G	A	0.336568	0.313207	0.0078	351.83
CHL1	rs931679	3	259525	A	T	0.0870393	0.536467	0.0133718	351.211
ANGPTL3	rs763015008	1	62974458	T	TTTAC	0.352834	-0.289976	0.00723506	350.515
IL18	rs2250417	11	112085316	C	T	0.540468	-0.29499	0.00736184	350.355
LTBR	rs10849449	12	6498662	G	A	0.655042	-0.311182	0.00776713	350.249
SEL1L	rs11499034	14	81972441	C	T	0.0147691	-1.2545	0.0315322	345.404
RIDA	rs77539382	8	99120794	TC	T	0.319303	-0.317564	0.00798353	345.276
NRP1	rs2506150	10	33483308	A	G	0.359537	-0.304724	0.00766843	344.586
SHBG	rs858519	17	7531965	C	T	0.558184	0.273734	0.00688879	344.564
GFRA2	rs1480999	8	21474088	A	G	0.562143	0.308538	0.00776918	344.165
CD274	rs822340	9	5453260	G	A	0.745065	0.340584	0.00860382	341.962
GALNT2	rs4846914	1	230295691	A	G	0.606091	0.292801	0.00739692	341.945
CXCL10	rs11548618	4	76943947	A	G	0.00682463	1.72978	0.043722	341.584
RBP5	rs76904513	12	7278118	G	A	0.0877844	-0.511492	0.0129472	340.604
TNFRSF6B	rs6062497	20	62336258	T	C	0.665806	-0.309343	0.00783856	339.884
ASGR2	rs2304978	17	7012079	T	C	0.289819	0.324944	0.00823868	339.492
KIAA0319	rs3181238	6	24654443	T	C	0.639816	0.30768	0.0078291	337.067
TCL1A	rs78986913	14	96162418	A	G	0.0431721	-0.713763	0.0182248	334.762
FCER2	rs2277989	19	7761812	G	A	0.487384	-0.291996	0.00745586	334.743
CD302	rs2556106	2	160654524	T	G	0.872712	-0.419387	0.0107109	334.603
ITGBL1	rs12018094	13	101986692	T	G	0.187796	-0.362743	0.00928678	332.991
FBN2	rs78821460	5	127874149	C	G	0.0834732	0.54451	0.0139974	330.292
EPS8L2	rs11246276	11	706284	T	G	0.158783	-0.393806	0.0101291	329.917
PIK3IP1	rs2413028	22	31541907	C	T	0.171035	-0.368358	0.00948471	329.214
KEL	rs8176059	7	142651354	A	G	0.0114513	-1.24704	0.032156	328.266
CCN2	rs7767139	6	132292781	G	C	0.216047	-0.355477	0.00917678	327.52
CST3	rs911119	20	23612737	T	C	0.776543	0.328497	0.00848367	327.259
CNDP1	rs17817077	18	72209543	A	G	0.393086	0.294253	0.00760046	327.16
CILP	rs2585035	15	65496475	G	T	0.633078	-0.291579	0.0075404	326.382
ARSB	rs1065757	5	78181477	T	C	0.439522	-0.294122	0.00760814	326.213
MMP10	rs486055	11	102650424	T	C	0.16223	-0.396107	0.0102752	324.385
SAMD9L	rs17165120	7	92777091	C	A	0.0689293	-0.567159	0.0147284	323.681
ZBP1	rs45521631	20	56195349	T	C	0.0267123	-0.90863	0.0236007	323.551
NECTIN4	rs35434391	1	161049509	T	G	0.117067	-0.447125	0.011624	322.978
DNPH1	rs77321231	6	43200203	T	C	0.104258	-0.46033	0.0120757	317.232
DHRS4L2	rs146691898	14	24477942	G	A	0.0522648	-0.651476	0.0171713	314.243
PI3	rs35770435	20	43788804	T	C	0.180422	0.352805	0.00930324	313.965
ADGRE1	rs59055395	19	6873522	C	T	0.112525	0.443796	0.0117156	313.27
TRIM5	rs11821656	11	5689144	C	G	0.140092	-0.407554	0.01076	313.206
CCL4	rs1015673	17	34477386	T	C	0.424895	-0.314287	0.00829789	313.185
ANGPTL1	rs12753251	1	178529898	A	G	0.534054	-0.284166	0.00751466	312.189
WASF1	rs1980532	6	110720209	G	A	0.445437	-0.287157	0.00760736	311.079
IGDCC4	rs56362513	15	65801720	C	T	0.0203114	0.964492	0.0255817	310.343
ART3	-	4	77030398	C	CT	0.425859	0.262836	0.00697422	310.088
NPL	rs116448311	1	183096425	T	C	0.00546521	-1.70826	0.045358	309.676
NHLRC3	rs149175958	13	39621965	T	G	0.00440127	-2.12674	0.0566633	307.574
SULT2A1	rs62129966	19	48374950	A	C	0.16438	-0.377711	0.0100764	306.788
AIF1L	rs7856365	9	133934926	A	G	0.684455	-0.310504	0.00828445	306.715
TNFSF13	rs3803800	17	7462969	G	A	0.788658	-0.324686	0.00866746	306.39
PGLYRP1	rs2072563	19	46526648	A	G	0.325334	-0.296739	0.00792914	305.797
CNTN3	rs4677414	3	74607020	G	A	0.929147	-0.511985	0.0136916	305.314
DRAXIN	rs6679089	1	11752140	A	G	0.0558693	-0.604676	0.0162181	303.526
DPEP2	rs144339907	16	68025998	C	A	0.00360839	-2.28015	0.0611719	303.371
SMOC1	rs1958078	14	70354858	C	A	0.846918	0.367091	0.00984948	303.3
CD300A	rs62087202	17	72459919	A	G	0.0485431	-0.62258	0.0167105	303.084
ANGPTL4	rs2278236	19	8431581	A	G	0.514287	0.279904	0.00751661	302.781
ITGB6	rs6432601	2	160977943	G	A	0.692505	0.288924	0.00777655	301.41
MMP7	rs11568819	11	102401633	A	G	0.0610351	0.567004	0.0152635	301.321
LIPF	rs746756189	10	90473228	C	CA	0.279818	-0.309546	0.0083364	301.065
RP2	rs1805147	X	46719498	T	C	0.032386	-0.663164	0.0178761	300.516
SH3GLB2	rs62585602	9	131782964	A	G	0.475422	-0.272618	0.00735121	300.307
CD2AP	rs1385742	6	47595155	T	A	0.644572	-0.285552	0.00771142	299.42
EPHB6	rs7789303	7	142552547	G	A	0.26594	-0.31823	0.00860029	298.978
RNF149	rs12621632	2	101897325	T	C	0.40646	0.280815	0.00761526	296.939
LILRB4	rs417477	19	55171903	G	A	0.118464	0.380751	0.0103352	296.379
SERPINF1	rs62088172	17	1666253	T	C	0.353305	-0.282879	0.00769371	295.215
NTproBNP	rs198379	1	11915467	C	T	0.413038	0.261223	0.00712439	293.595
TPP1	rs140726254	11	6638944	A	G	0.00221617	2.88961	0.078877	293.09
CD8A	rs3020726	2	87016506	G	A	0.160963	0.362018	0.0099016	291.932
MYOC	rs171003	1	171616521	A	G	0.580268	0.26721	0.00731451	291.456
ARHGEF10	rs13281104	8	1811923	G	A	0.243527	0.316776	0.00868295	290.678
GIPC3	rs34722692	19	3585519	A	G	0.111852	-0.434387	0.0119215	289.962
NRCAM	rs138528835	7	107987349	TTAAA	T	0.308205	0.297687	0.0082013	287.752
CD14	rs5744441	5	140016847	A	G	0.233134	-0.321281	0.00885394	287.582
B4GAT1	rs10896113	11	66117111	T	C	0.221607	-0.315543	0.00871286	286.464
PDGFRA	rs35597368	4	55139771	C	T	0.109682	-0.424873	0.0117455	285.792
PECR	rs10197542	2	216903894	C	A	0.1044	-0.454245	0.0125625	285.568
CLEC11A	rs141369989	19	51226507	A	G	0.0285219	0.820278	0.0226868	285.535
APOM	rs805258	6	31633552	T	C	0.0295922	-0.784462	0.0217097	285.181
APOL1	rs136168	22	36660842	A	G	0.813258	-0.317775	0.00879463	285.16
FAS	rs10887882	10	90782922	A	T	0.584859	-0.256654	0.00710505	285.001
ATXN3	rs55656743	14	92540054	G	A	0.244708	-0.306859	0.00849727	284.843
CHRDL2	rs574672574	11	74432187	A	G	0.0411933	-0.66723	0.0184776	284.804
CLEC5A	rs6962383	7	141661450	C	A	0.297121	0.285861	0.00791678	284.773
GFRAL	rs72988065	6	55484581	G	A	0.153581	0.369612	0.010241	284.509
NCAM1	rs11214489	11	112975934	T	C	0.184895	-0.332747	0.0092402	283.247
LGALS8	rs1475133	1	236716686	A	G	0.761712	0.306036	0.00851606	282.081
MERTK	rs10188640	2	112741097	A	G	0.625694	-0.265631	0.00739273	282.005
CEACAM1	rs10416089	19	43002369	G	C	0.0850585	-0.482528	0.0134478	281.228
AGXT	rs55649245	2	241793545	A	G	0.310011	-0.287678	0.00802437	280.744
WFDC1	rs400345	16	84328494	T	C	0.184483	-0.356505	0.00994569	280.661
QPCT	rs4670696	2	37599963	C	A	0.0235819	-0.884485	0.0246965	280.177
ARL2BP	rs7198865	16	57283730	A	G	0.0352316	-0.746164	0.0208366	280.115
TFF1	rs3761376	21	43787038	A	G	0.235454	-0.304245	0.00850111	279.784
CD36	rs6961069	7	80218961	T	C	0.403097	0.273148	0.00765071	278.438
PTPRS	rs55763631	19	5293583	A	C	0.048114	0.658907	0.0184965	277.215
LGALS1	rs4820294	22	38071043	A	G	0.333726	-0.28271	0.00794113	276.864
DNER	rs34412673	2	230592359	T	A	0.331787	-0.280264	0.00791054	274.217
HYAL1	rs116482870	3	50339622	T	C	0.0623473	-0.548913	0.0155165	273.399
CA13	rs56072918	8	86209408	T	C	0.0682589	-0.526215	0.0149007	272.459
ACYP1	rs75948138	14	75530041	G	C	0.0110197	-1.26254	0.0357813	272.001
BPIFB2	rs2377736	20	31582444	C	T	0.402679	0.265266	0.00751973	271.863
CAMKK1	rs753513	17	3793472	T	C	0.286672	-0.296959	0.00842648	271.33
AOC1	rs1049742	7	150554553	T	C	0.0810059	0.495049	0.0140843	269.92
GGT5	rs5760275	22	24643449	G	C	0.207408	0.32935	0.00937619	269.571
GIPC2	rs7537908	1	78518939	G	A	0.206053	-0.31388	0.00896857	267.614
DPP10	rs17355498	2	115937924	T	G	0.495596	-0.261049	0.00746081	267.486
CA12	rs12916532	15	63674171	C	T	0.274115	-0.294043	0.00840932	267.136
RTN4R	rs663353	22	20174712	A	G	0.747825	-0.297977	0.00854711	265.566
CDCP1	rs2276862	3	45187785	G	C	0.171792	-0.302893	0.00869495	265.151
TREML2	rs11759347	6	41167097	A	C	0.238371	0.306811	0.00880806	265.113
DUSP13	rs6480771	10	76861680	C	T	0.410856	-0.265281	0.00763332	263.905
GPIHBP1	rs6420185	8	144303071	A	G	0.387954	-0.271894	0.00782542	263.782
DDX58	rs1133071	9	32455674	G	A	0.298761	0.28884	0.00832598	262.974
GGT1	rs28509371	22	24997846	C	T	0.337426	0.254153	0.00732924	262.751
TPSD1	rs2745083	16	1284174	A	C	0.51312	0.267191	0.00770796	262.565
DBI	rs72833212	2	120136467	G	T	0.20501	-0.326142	0.00941493	262.213
RBP7	-	1	10001235	T	TTTCG	0.7906	0.309051	0.00892513	262.005
CSF1R	rs56048668	5	149460542	C	A	0.00666471	-1.53792	0.0444521	261.555
GRK5	rs10886430	10	121010256	G	A	0.1275	-0.407393	0.0117772	261.471
CD226	rs13381239	18	67526725	A	T	0.471689	-0.263971	0.00764902	260.252
BCAT1	rs11047639	12	24951488	T	G	0.295239	0.28232	0.00819217	259.53
IDO1	rs7010461	8	39781444	T	C	0.334077	0.276412	0.00802683	259.137
MUC2	rs12416873	11	1081577	A	G	0.207783	-0.264666	0.00768919	258.905
WFIKKN1	rs55798945	16	669708	G	T	0.304382	0.277795	0.00807564	258.586
ATRAID	rs1275530	2	27432547	G	A	0.707122	-0.278873	0.00811349	258.172
PODXL2	-	3	127348226	T	TGCGGCGCCGCCGGGAGCGCGCGTGTCCCGGCCGGGCC	0.0136086	-1.10983	0.0323211	257.669
SELP	rs6136	1	169563951	G	T	0.113594	-0.403494	0.0117671	256.959
CHAD	rs144030994	17	48542714	T	G	0.00592099	-1.62959	0.0475407	256.774
GP2	rs4430753	16	20332200	G	A	0.487788	-0.232605	0.00681565	254.549
MARCO	rs35288880	2	119728472	T	C	0.163237	-0.340352	0.00997418	254.478
HS6ST2	rs2187831	X	131869906	C	T	0.49875	-0.208757	0.00611781	254.472
NADK	rs1014988	1	1680219	A	G	0.509549	0.252465	0.00740114	254.304
ADGRE2	rs7251607	19	14506991	C	A	0.75291	0.287087	0.00842229	253.932
RNASE3	rs147307766	14	21385991	T	C	0.0537026	0.569287	0.0167075	253.743
SPRR3	rs61811427	1	152968419	T	C	0.551482	0.239748	0.00704024	253.449
LPO	rs7219860	17	56321271	A	G	0.218119	-0.307111	0.00902688	252.976
CCN3	rs2279112	8	120429024	A	G	0.258706	-0.273837	0.00805297	252.719
CD27	rs25680	12	6554628	A	G	0.23946	0.293625	0.00864012	252.414
DCBLD2	rs12487717	3	98605007	A	G	0.0130819	-1.09115	0.0321138	252.32
FBLN2	rs7623097	3	13613064	G	A	0.0063026	-1.56312	0.0460695	251.613
DNM1	rs3003599	9	130979181	G	A	0.802861	0.321361	0.00947188	251.589
CD22	rs10411704	19	35800662	T	G	0.785544	-0.294694	0.00868705	251.521
PI16	rs62406524	6	36925976	C	G	0.0964206	-0.430008	0.012682	251.28
DSG3	rs7234091	18	29019829	T	C	0.180916	-0.307589	0.00907491	251.094
NUDT16	rs150437674	3	131100956	G	C	0.0112653	-1.21109	0.0357641	250.637
GALNT5	rs714649	2	158141092	T	G	0.0181911	-0.940726	0.02784	249.564
ENG	rs11794565	9	130601277	T	C	0.463358	0.259315	0.00767873	249.272
ODAM	rs76153614	4	71061318	C	T	0.0522504	-0.587089	0.0173979	248.896
ECI2	rs660560	6	4125941	G	A	0.325246	-0.278466	0.00826241	248.278
GRHPR	rs4878690	9	37422656	T	C	0.326343	0.26902	0.00798506	248.097
PADI4	rs2240336	1	17674402	T	C	0.414513	-0.256961	0.00762755	248.07
ACY3	rs3758938	11	67402362	G	T	0.312397	0.274456	0.00816017	247.267
MRC1	rs74118031	10	17889164	C	T	0.233647	-0.285038	0.00849137	246.309
THOP1	rs2741990	19	2796644	T	C	0.293208	0.268047	0.00798555	246.286
TNFRSF19	rs61947047	13	24153909	T	C	0.309477	0.259204	0.00772853	245.879
GMPR	rs1042391	6	16290761	A	T	0.379776	0.25207	0.00753618	244.56
KYNU	rs78189771	2	143635782	G	A	0.0476968	0.57023	0.0170881	243.427
REG1A	rs11126696	2	79323888	G	A	0.618127	0.251008	0.00755	241.633
RETN	rs3219175	19	7733855	A	G	0.00760298	1.54305	0.0464135	241.628
CNTN4	rs163352	3	3098041	C	G	0.814869	-0.31554	0.00950592	240.882
S100P	-	4	6686949	T	TG	0.0521612	-0.564695	0.0170499	239.817
TNFRSF21	rs148598211	6	47254244	T	C	0.00422531	-1.87442	0.0566048	239.731
IL22RA1	rs7355101	1	24451085	T	A	0.195369	-0.317523	0.00960501	238.924
TNFSF14	rs344560	19	6665020	C	T	0.945373	0.553818	0.0167576	238.789
REG3G	rs2861742	2	79307817	G	A	0.746619	-0.287482	0.00870541	238.425
POSTN	-	13	38118980	A	AG	0.358794	0.255819	0.00774694	238.406
ASPN	rs2295941	9	95036987	G	A	0.327248	-0.257487	0.00781739	237.198
HAVCR2	rs116363290	5	156536137	T	C	0.00571119	-1.70363	0.0519225	235.388
NCR1	rs7255591	19	55416170	C	G	0.0887356	-0.426285	0.012993	235.354
GRIK2	rs59321237	6	101329742	T	C	0.0292211	0.738315	0.022517	235.078
AZU1	-	19	831815	G	GT	0.0111734	-1.17341	0.0358054	234.83
BCAM	rs28399654	19	45316588	A	G	0.0331879	-0.654361	0.019982	234.483
CRH	rs59104426	8	67172949	A	T	0.033408	-0.680558	0.0207994	234.092
ITIH4	rs2710331	3	52837855	C	T	0.341973	0.247734	0.00764338	229.725
CYB5R2	rs61683338	11	7686858	G	C	0.111914	-0.38536	0.0119064	229.08
GRN	rs5848	17	42430244	T	C	0.274464	-0.250314	0.00773573	228.973
CD59	rs704701	11	33743679	G	T	0.320835	-0.245528	0.00760095	228.187
DKK4	rs77203322	8	42147164	C	T	0.0498367	-0.54982	0.0170318	227.903
THBS4	rs2438632	5	79392193	T	G	0.398332	0.244253	0.00759017	226.476
ESAM	rs61753651	11	124626569	A	G	0.0039161	-1.88968	0.0588128	225.781
MAMDC4	-	9	139748276	A	ACCCTGTGGCAGAGCACAGGG	0.019907	-0.867349	0.0270819	224.336
ST3GAL1	rs9643300	8	134503148	T	C	0.564974	-0.237049	0.00740413	224.182
DPP6	rs3734960	7	154684153	C	T	0.262145	0.260543	0.00813913	224.118
NIT1	rs76502631	1	161088000	A	G	0.0283686	-0.726221	0.022693	223.99
NUDT2	rs7848667	9	34340949	G	A	0.156939	0.332279	0.0103869	223.825
PDCD1	-	2	242801752	C	CG	0.203213	-0.295933	0.00925721	223.515
CD40LG	rs36206512	X	135730217	C	A	0.0352959	-0.551636	0.0172879	222.696
SUGP1	rs17751061	19	19413092	T	C	0.159531	0.325118	0.0102213	221.299
PKD1	-	16	2183806	A	AC	0.0103361	-1.20914	0.0381345	219.908
PRSS22	rs8046218	16	2908703	T	C	0.324763	0.259704	0.00819135	219.873
OPTC	rs139024490	1	203468792	C	T	0.00439865	-1.72472	0.0544355	219.585
SPESP1	rs72752337	15	69198385	C	T	0.00700766	1.35354	0.0428069	218.703
SCARB2	rs28563976	4	77097373	C	A	0.145959	-0.31455	0.00997192	217.658
PDIA5	rs3804749	3	122833003	T	C	0.593133	-0.24929	0.00790901	217.331
DEFA1_DEFA1B	rs116236945	8	6876927	T	C	0.386479	-0.274304	0.00870698	217.114
ACY1	rs121912698	3	52022837	T	C	0.00440744	-1.69191	0.0537128	217.049
SERPINA6	-	14	94829416	C	CCACGCAGCCACACACA	0.517322	-0.214192	0.00680286	216.864
IL32	rs45499297	16	3115272	C	T	0.0943142	-0.394571	0.0125813	215.173
RGMA	rs3752102	15	93616014	A	C	0.468759	-0.227453	0.00726355	214.526
TNFSF8	rs10081728	9	117695685	C	T	0.406854	-0.236101	0.00754498	214.229
FAM20A	rs2952271	17	66529779	A	G	0.653075	-0.238835	0.00764245	213.665
IL15RA	rs3136630	10	5997820	T	C	0.295673	-0.259008	0.0082948	213.316
LGALS7_LGALS7B	rs6508818	19	39277154	G	A	0.578367	0.22526	0.00721438	213.294
PRND	rs36029876	20	4723988	A	C	0.104097	-0.38066	0.0121995	213.012
LGMN	rs148659834	14	93176042	A	G	0.0121425	-1.05518	0.0338526	212.564
TNC	rs7021057	9	117897993	C	T	0.293505	-0.243987	0.00783089	212.39
PNLIPRP1	-	10	118361528	A	AT	0.537547	-0.231696	0.00744756	211.757
C1QTNF1	rs116539064	17	77018400	T	C	0.0972553	0.398118	0.0128129	211.234
TIMD4	rs4704826	5	156392082	A	C	0.638355	-0.23192	0.00748079	210.296
CPE	rs1550270	4	166261800	C	T	0.300855	0.255847	0.00825542	210.153
LAMP3	rs11921884	3	182828245	T	G	0.649115	0.232694	0.0075188	209.571
C1QL2	rs34475538	2	119918265	A	G	0.202466	-0.278571	0.00901313	209.02
GLB1	rs7637133	3	33138763	A	C	0.616044	0.228402	0.00739119	208.948
CHCHD6	rs9863101	3	126408304	C	T	0.172707	-0.305642	0.00990836	208.21
GDNF	rs62360373	5	37820741	A	G	0.0951924	-0.393059	0.0127449	208.124
LRPAP1	rs143486729	4	3525656	A	G	0.033849	-0.550285	0.0178503	207.954
PODXL	rs3212298	7	131193739	T	C	0.0438821	-0.549068	0.0178869	206.2
PTH1R	rs121434601	3	46939587	T	C	0.00265918	2.25921	0.073702	205.621
MPO	rs34097845	17	56358429	T	C	0.0573515	-0.507083	0.0166015	204.174
DPP4	rs13015258	2	162930725	G	T	0.621154	-0.228501	0.00750186	203.045
EDDM3B	rs3827905	14	21238318	A	G	0.668481	-0.160371	0.00526753	202.858
TRIM40	rs3815079	6	30114365	T	A	0.233424	-0.275343	0.00906272	202.021
NINJ1	rs11379524	9	95882745	AC	A	0.630087	0.243194	0.00802656	200.923
PGD	rs2229688	1	10473200	A	G	0.0171322	0.867144	0.0286383	200.667
NAP1L4	rs57530484	11	2987643	TAACAGACCTCTC	T	0.767005	0.262886	0.0086944	200.102
GHRL	rs34911341	3	10331519	T	C	0.00601015	1.41936	0.0469503	200.035
KLRF1	rs146460124	12	9984965	A	G	0.00171311	2.66991	0.0884392	199.483
PYY	rs2341378	17	42040807	T	C	0.679661	0.244558	0.00811056	199.01
CSF3R	rs3917999	1	36933317	T	C	0.010561	1.13229	0.037578	198.73
WARS	rs2273804	14	100842637	G	C	0.259874	-0.257646	0.00855095	198.717
ADIPOQ	rs143257534	3	186551888	T	C	0.0259864	-0.614829	0.0204078	198.67
UBE2L6	rs28362950	11	57371918	A	G	0.267431	0.253906	0.00842821	198.651
DSG2	rs2848680	18	29093317	G	A	0.475905	-0.218118	0.00725299	197.96
PLXDC1	rs62076601	17	37223409	T	C	0.0492226	-0.534797	0.0178111	197.348
EDN1	rs5370	6	12296255	T	G	0.220159	0.271847	0.00905546	197.272
SDC4	rs2251577	20	43974571	C	G	0.512904	-0.222927	0.00742947	197.084
GNPDA2	rs769805766	4	44727151	C	CTATTA	0.640247	0.236184	0.00787462	196.918
GFRA1	rs11197603	10	118001771	C	T	0.147994	-0.303471	0.0101237	196.697
CXCL11	rs35170645	4	76964956	G	A	0.513606	-0.224373	0.00748791	196.548
PLA2G15	rs7672	16	68294800	G	C	0.714679	-0.245434	0.00821169	195.555
PXDNL	rs7833909	8	52366300	G	A	0.123501	-0.345409	0.0115582	195.502
CX3CL1	rs781264602	16	57409062	A	AAAG	0.618928	-0.232211	0.00777157	195.44
DCC	rs9807459	18	49481736	A	G	0.306941	0.246506	0.00825123	195.383
ENTR1	rs11145904	9	139297946	C	A	0.172546	-0.296759	0.00996108	194.302
FABP1	rs2241883	2	88424066	C	T	0.306829	-0.236988	0.00795681	194.204
SETMAR	rs35083095	3	4403818	C	T	0.493427	-0.216344	0.00726973	193.885
RSPO1	rs36043533	1	38079517	G	T	0.0564016	0.47756	0.016067	193.411
DSC2	rs4799305	18	28689144	A	G	0.884259	-0.341678	0.0115251	192.422
MFAP5	rs4132450	12	8814695	T	C	0.00449252	-1.76955	0.0596996	192.353
PRSS27	rs71386687	16	2767894	T	G	0.0823749	0.386516	0.0130422	192.287
BCAN	rs2365715	1	156615114	G	A	0.390314	-0.231316	0.00783623	190.782
CBLIF	rs1787909	11	60970043	C	G	0.34459	-0.219986	0.00747232	189.774
RECK	rs71521299	9	36058816	G	T	0.0162187	-0.853354	0.0289887	189.74
CFI	rs10033900	4	110659067	C	T	0.516267	0.216076	0.00737671	187.878
CDHR1	rs7916271	10	85954220	T	C	0.499095	0.22561	0.0077243	186.812
GPR15L	rs4399275	10	85918938	G	T	0.42143	0.220987	0.00757052	186.592
TGFB1	rs73045269	19	41825191	T	C	0.171487	0.287976	0.00986667	186.544
FAP	rs4664454	2	163071161	G	C	0.0100624	1.0747	0.0368348	186.411
CTSV	rs12686511	9	99909044	T	C	0.206793	0.256728	0.00879989	186.383
MCEMP1	rs141879681	19	7719439	G	A	0.00636688	1.43201	0.0491118	186.181
PCDH9	rs73196184	13	67808183	A	G	0.113489	0.340734	0.0117258	184.921
CEP112	rs12938334	17	63934200	C	A	0.432721	-0.229079	0.00789455	184.401
TNFRSF11B	rs748443516	8	120101198	C	CT	0.499602	0.199841	0.00688711	184.393
ISLR2	rs34868798	15	74469716	C	T	0.223506	0.246346	0.00849267	184.269
CASP8	rs34841024	2	202151140	G	T	0.136282	0.310055	0.0107477	182.277
IGSF9	rs3747617	1	159912899	T	C	0.0533263	-0.478563	0.0166669	180.585
SFTPA1	rs1965708	10	81317045	T	G	0.187164	-0.283821	0.00988595	180.538
MFAP4	rs139356332	17	19289286	C	G	0.0231911	-0.722082	0.0252079	179.734
CCN5	-	20	43312507	G	GTAACC	0.58331	0.199885	0.00699586	178.823
MENT	-	1	151020749	T	TAGTC	0.00180794	-2.23726	0.0783553	178.585
APBB1IP	rs2992335	10	26727934	G	C	0.600929	-0.217354	0.00761735	178.354
CCL17	rs9302690	16	57442968	A	G	0.0810135	0.381022	0.0133624	178.11
PRDX2	-	19	12911252	C	CA	0.0133004	-0.94841	0.0332645	178.069
CCL13	rs3136674	17	32682616	C	T	0.0537475	-0.462266	0.0162166	178.004
LUZP2	rs76794772	11	25049828	A	T	0.0366719	-0.590872	0.0207643	177.389
MUC13	rs1127233	3	124627024	G	T	0.262044	0.244474	0.00859975	177.041
CLEC3B	rs13065490	3	45057108	T	A	0.269137	0.237963	0.00838984	176.241
NME3	rs749285440	16	1768076	A	G	0.00135318	3.05215	0.107689	175.983
ITGA6	rs6714597	2	173338486	C	T	0.308181	0.230878	0.00815226	175.716
CEACAM19	rs62119322	19	45175069	C	G	0.0293929	0.623089	0.0220035	175.68
S100A12	rs3014874	1	153337943	A	G	0.264725	-0.236592	0.00836291	175.347
PSAP	rs57681041	10	73643962	T	C	0.221485	-0.248735	0.00879671	175.166
CNTN1	rs11177604	12	41045385	A	C	0.383452	0.19899	0.0070555	174.277
SIAE	rs78778622	11	124530664	C	T	0.0596896	-0.443757	0.0157472	173.987
ASPSCR1	rs8074498	17	79954544	A	T	0.5811	-0.213285	0.00756964	173.944
TNFSF13B	rs374039502	13	108960385	A	T	0.0205777	0.746059	0.0265034	173.614
GPHA2	rs114391421	11	64730319	A	C	0.0460778	0.498941	0.0177359	173.396
NFKBIE	rs28362856	6	44234539	C	G	0.0430843	-0.52262	0.01858	173.353
NAGK	rs11680831	2	71292522	C	T	0.342298	-0.222962	0.00793539	172.975
LEPR	rs10399687	1	66073982	T	C	0.171112	-0.276043	0.00983018	172.779
IL1RN	rs55709272	2	113867288	C	T	0.439005	-0.213196	0.0075923	172.771
PTPRC	rs552839429	1	198695989	C	T	0.0167746	-0.805689	0.0287511	172.068
PDZD2	rs183711	5	31638475	G	T	0.919679	0.39361	0.0140464	172.058
TFF3	rs118095917	21	43733628	T	C	0.00624814	-1.27714	0.0455976	171.897
EPHA1	rs75045569	7	143109208	G	T	0.182667	0.254349	0.00908574	171.72
PROC	rs1799810	2	128176040	T	A	0.426531	-0.198888	0.0071089	171.513
HS6ST1	rs6761320	2	129050354	T	C	0.428358	-0.209891	0.0075067	171.308
PMM2	rs34258285	16	8906914	C	A	0.0254701	-0.679878	0.0243197	171.252
BLVRB	rs149698066	19	40964064	A	G	0.00597736	-1.46607	0.0524718	171.061
MASP1	rs698090	3	186964300	T	C	0.644283	0.213134	0.00765103	170.052
ITGA11	rs2306022	15	68628163	T	C	0.0899664	-0.359098	0.0129452	168.636
SMAD3	rs34189958	15	67356481	A	C	0.232868	0.245182	0.00885131	168.157
CDH5	rs16956504	16	66432381	C	T	0.1044	0.308351	0.0111324	168.139
COL5A1	rs12002679	9	137533634	G	C	0.281517	0.236004	0.0085354	167.554
TNFRSF8	rs35249183	1	12099345	G	A	0.100046	0.348054	0.0125914	167.46
ITM2A	rs1736641	X	78607948	A	G	0.697321	-0.187516	0.00678777	167.26
LYZL2	rs116792212	10	30894447	T	C	0.0396479	0.495069	0.0179461	166.79
PTGDS	-	9	139859013	C	T	0.528771	0.197372	0.00716042	166.526
B4GALT1	rs7019909	9	33113322	T	C	0.10231	0.331588	0.0120316	166.471
ACADSB	rs7913063	10	124798683	T	A	0.0846732	0.37434	0.0135833	166.46
CELA3A	rs34262568	1	22313371	A	G	0.230959	0.237276	0.00861166	166.388
EFEMP1	rs3791679	2	56096892	G	A	0.22632	0.226222	0.00822244	165.908
LMOD1	-	1	201886769	T	TA	0.337983	-0.200308	0.00728173	165.854
PEAR1	rs4661012	1	156885491	G	T	0.362036	-0.213205	0.00777569	164.794
SDCCAG8	rs953492	1	243471192	G	A	0.533965	0.202525	0.00739905	164.225
ADA2	rs737963	22	17709771	C	T	0.61157	0.206755	0.00757212	163.43
FKBP1B	rs872169	2	24259188	G	C	0.204868	-0.254938	0.00934126	163.273
RNASE1	rs17254387	14	21280678	A	G	0.694281	0.21707	0.00796099	162.977
AHNAK2	rs9805957	14	105437057	C	A	0.642451	0.215521	0.00790973	162.75
SPON2	rs28855974	4	1114909	G	A	0.117829	0.315157	0.0115812	162.338
GUCA2A	rs142157365	1	42628591	T	A	0.00228399	-2.10895	0.077741	161.336
GIMAP8	-	7	150171599	C	CAGATATAGTGCCTTCAACTACCGGGCAACAGGAGA	0.0138083	-0.948794	0.0349915	161.183
MAMDC2	rs62572585	9	72592304	A	C	0.258423	0.224011	0.00826947	160.875
PALM2	rs1023005	9	112490295	T	C	0.230526	0.2344	0.00865802	160.691
TACC3	rs745543985	4	1741533	C	CCGTCCCCATCCCCCTCGCCATCCT	0.467365	0.204547	0.00756086	160.459
SH3BP1	rs12710562	22	38029723	G	A	0.182679	0.267861	0.00990296	160.401
MOG	rs9461541	6	29625195	G	A	0.0487836	-0.450756	0.0166977	159.773
ECHS1	rs1049951	10	135184126	A	G	0.943799	-0.446925	0.016567	159.559
MEP1A	rs2274656	6	46761495	A	G	0.384837	-0.193969	0.00719204	159.478
CCL27	rs2070074	9	34649442	G	A	0.0969934	-0.327598	0.0121713	158.842
DDT	rs1006771	22	24314006	T	G	0.64503	-0.20559	0.00766121	157.901
S100A13	rs114678888	1	153595448	A	C	0.0405261	-0.503584	0.0187947	157.421
COMP	rs12974746	19	18906548	G	A	0.03016	-0.579389	0.0216929	156.429
PHACTR2	rs9484759	6	143858683	G	A	0.204154	0.24819	0.0092983	156.234
FABP2	rs17009129	4	120280617	T	C	0.325101	-0.212769	0.00799018	155.502
REG3A	rs147616162	2	79395511	A	T	0.0589184	0.406934	0.0153062	155.01
SFRP4	rs75207237	7	37972390	A	T	0.128267	0.295643	0.0111321	154.68
VSIG10L	rs1035454	19	51845556	C	T	0.575859	0.207781	0.00784056	154.023
SCGB3A2	rs17717320	5	147205914	G	C	0.197879	-0.247572	0.00935473	153.609
PTS	rs12796145	11	112076587	C	G	0.232772	-0.235581	0.00890685	153.431
TIE1	rs4660729	1	43767900	G	C	0.60875	0.191275	0.00723486	153.299
NCF2	rs35012521	1	183532364	A	T	0.010078	-0.947659	0.0358601	153.169
ERBB4	rs6735267	2	213403863	T	C	0.26881	0.21909	0.00830685	152.571
SERPINA5	rs1130267	14	95063107	A	G	0.598796	0.200756	0.0076139	152.485
MAN1A2	rs10923344	1	118096628	A	G	0.617668	0.193259	0.00735083	151.612
CD5L	rs2765501	1	157804648	A	G	0.401454	0.199657	0.00759591	151.544
GSTP1	rs762803	11	67352256	A	C	0.448883	0.205266	0.00781302	151.4
MPI	rs4886632	15	75173925	T	G	0.576289	0.199669	0.00760316	151.275
PPP1R14A	rs71354995	19	38791841	G	A	0.256224	-0.226294	0.00862981	150.83
CLEC4G	rs76560987	19	7799452	T	C	0.0709042	0.374421	0.0142879	150.639
PRTFDC1	rs143356584	10	25241502	T	C	0.0136535	-0.858359	0.0328301	149.955
ADAMTSL4	rs758689051	1	150755869	T	G	0.00175501	-2.56921	0.0984069	149.529
WIF1	rs462010	12	65338145	A	G	0.44527	-0.191821	0.00735096	149.378
AFP	rs12506899	4	74319283	G	T	0.396859	-0.186045	0.00713109	149.316
CSF2	rs25882	5	131411460	C	T	0.206606	0.243807	0.00938271	148.132
CST6	rs12577165	11	65776429	C	T	0.024002	0.613071	0.0236152	147.862
CXCL16	rs78086290	17	4641370	T	A	0.529204	0.189447	0.00729797	147.84
CD28	rs13406632	2	204649338	C	G	0.167567	-0.260668	0.0100966	146.249
CCL26	rs41463245	7	75401263	T	C	0.00891345	-1.01414	0.0392916	146.17
CTSF	rs1044522	11	66335832	A	G	0.240657	0.216981	0.00842135	145.666
CREG1	rs7513428	1	167515272	C	T	0.84085	-0.254494	0.00988307	145.497
NTRK3	rs28735437	15	88514855	C	G	0.139824	0.27255	0.0106007	145.05
CES3	rs71647892	16	66997756	C	T	0.012689	-0.854256	0.0332745	144.631
CKAP4	rs2704895	12	106649988	A	G	0.221934	0.223303	0.00870419	144.426
F3	rs6666213	1	95274365	G	A	0.37292	0.184699	0.00720738	144.11
IMPA1	rs2400589	8	82575783	T	C	0.297204	-0.211583	0.00825772	144.067
RARRES2	rs3735167	7	150039555	T	C	0.256452	0.215985	0.00844672	143.485
ADGRE5	rs139113505	19	14499616	T	C	0.0169479	-0.715177	0.0280463	142.704
ROBO1	rs3773244	3	78784770	A	G	0.196871	0.236241	0.00927302	142.441
VSIG2	rs11219769	11	124620147	T	G	0.255934	0.213124	0.00838108	141.921
TRIM58	rs11204523	1	248020556	C	G	0.758545	0.225562	0.00887249	141.849
AMBP	rs147941577	9	116831989	G	A	0.00283119	-1.69	0.0665447	141.56
PFKFB2	rs1560	1	207250631	G	A	0.482061	-0.188351	0.00742107	141.384
SERPING1	rs28362944	11	57365723	C	T	0.0490274	-0.424659	0.0168261	139.815
SFRP1	rs72643819	8	41167193	T	G	0.386724	-0.188674	0.00748272	139.558
PTPRZ1	rs7797305	7	121488137	T	C	0.486571	-0.168529	0.00671692	138.197
PLA2G10	rs568086689	16	14944651	C	T	0.00458292	-1.3934	0.0556944	137.417
FKBP5	rs2817032	6	35688619	C	T	0.286876	0.208797	0.00835038	137.262
CSF1	rs11577194	1	110500175	C	T	0.524063	-0.186628	0.00746752	137.127
EFHD1	rs146096867	2	233520579	T	C	0.0839956	0.324893	0.0130347	136.401
PIK3AP1	rs41317268	10	98469114	G	A	0.194803	-0.23009	0.00927301	135.187
COL15A1	rs10819566	9	101763477	C	T	0.364679	0.189483	0.00764437	134.91
FURIN	rs2071410	15	91420940	G	C	0.325848	0.194343	0.00785383	134.454
TNFSF10	rs79287178	3	172294500	A	G	0.0301806	-0.536549	0.0217036	134.204
CR2	rs61821113	1	207596464	T	C	0.113731	-0.282721	0.0114639	133.56
DNAJB6	rs12668458	7	157145474	C	T	0.458314	0.190996	0.00775248	133.292
PRKG1	rs1937682	10	53678982	T	A	0.237619	-0.217952	0.00887057	132.58
MTHFD2	rs183347927	2	74920648	A	G	0.00263992	1.94542	0.0792411	132.371
AKR7L	rs59622577	1	19609013	T	C	0.097373	-0.316627	0.012902	132.267
APOF	rs2020854	12	56743367	C	T	0.0696631	-0.351487	0.0143282	132.162
PRRT3	rs55847233	3	9991101	G	C	0.248502	-0.212683	0.00867722	131.942
PKLR	rs77350683	1	155484430	C	T	0.0677928	-0.363653	0.0148554	131.612
TYMP	rs131805	22	50964153	C	T	0.782701	0.224651	0.00917973	131.537
GZMH	rs190749747	14	25076303	G	C	0.0111682	-0.896529	0.0366367	131.52
MCEE	rs6716795	2	71364623	C	T	0.536033	-0.187561	0.00766861	131.387
OPLAH	rs55646585	8	144999621	T	C	0.414161	0.187225	0.00767181	130.812
KLK6	rs268891	19	51471983	C	A	0.650967	-0.19211	0.00787778	130.622
KLRB1	rs563890415	12	9753680	C	T	0.00631074	-1.1301	0.0465103	129.684
FUOM	rs11816588	10	135174600	C	T	0.0325539	0.503113	0.0207073	129.67
APOD	rs139828053	3	195298892	C	T	0.0313123	-0.536629	0.0220963	129.559
BTN1A1	rs12211201	6	26461461	G	A	0.105827	0.300216	0.012365	129.49
INSL5	rs11809759	1	67269905	G	A	0.398644	0.180242	0.0074269	129.378
NAGA	rs121434529	22	42457056	T	C	0.00495245	-1.29367	0.0534111	128.873
CA14	rs1122967	1	150258838	G	C	0.510339	0.173857	0.00718448	128.642
CHGA	rs729940	14	93399101	T	C	0.157108	-0.245571	0.0101481	128.638
PRKAB1	rs749140768	12	120109284	A	AGGCACCTCTTCACAGGAC	0.0789447	0.343095	0.0141808	128.593
ACE2	rs5934255	X	15664386	A	G	0.29373	0.148614	0.00614962	128.298
PSMD9	rs80090724	12	122365840	C	T	0.292375	-0.193661	0.00801897	128.131
HYOU1	rs2509121	11	118928253	T	C	0.400687	0.183426	0.00759685	128.074
CTSO	rs2334114	4	156856193	A	C	0.213307	-0.218357	0.00905252	127.824
ERN1	rs1801689	17	64210580	C	A	0.03005	0.526081	0.0218195	127.713
CXCL12	rs11239028	10	44883165	T	C	0.338507	0.195376	0.00810884	127.541
ARG1	rs2781668	6	131897278	T	C	0.166831	-0.237197	0.00985627	127.241
TIMM10	rs2848626	11	57283988	T	C	0.76723	-0.215262	0.00895027	127.088
NPPB	rs198389	1	11919271	G	A	0.418575	0.182749	0.00760348	126.92
SCLY	rs62196005	2	239007130	T	A	0.275143	0.194452	0.00809106	126.901
CASP10	rs7576306	2	202074528	G	A	0.494425	0.182126	0.00761951	125.54
LACTB2	rs191588099	8	71529866	A	G	0.00712466	-1.11037	0.0465453	125.054
HEPH	rs746745116	X	65412393	A	G	0.00241628	-1.48182	0.0621587	124.884
CCDC50	rs35380043	3	191087740	T	A	0.0481582	-0.419415	0.0176004	124.785
MDM1	rs2870812	12	68719216	A	G	0.712799	-0.201537	0.00847007	124.414
CTHRC1	rs827592	8	104364637	G	C	0.543903	-0.162078	0.00682397	123.972
GPA33	rs72689400	1	167038219	A	C	0.0162377	-0.678569	0.0286675	123.137
COL4A1	rs652572	13	110819457	G	A	0.660583	0.184238	0.00780284	122.534
ANGPT1	rs6993770	8	106581528	T	A	0.286996	-0.194703	0.00826674	121.927
IFNGR1	rs9376267	6	137531031	T	C	0.237414	-0.202449	0.00862167	121.2
NELL2	rs382115	12	45330524	C	T	0.603685	-0.173881	0.0074157	120.855
CD1C	rs115248892	1	158262619	T	G	0.00266099	-1.62449	0.0693301	120.688
PCBD1	rs2630336	10	72648422	T	G	0.36019	-0.181331	0.00774856	120.388
S100A14	rs11548102	1	153587256	T	A	0.489413	-0.175186	0.00749155	120.211
EGFR	rs10081281	7	55236796	T	C	0.453397	0.170753	0.0073063	120.07
NRP2	rs2289023	2	205986321	G	A	0.226779	-0.202243	0.00865767	119.962
ISM1	rs1998123	20	13475884	G	A	0.696966	-0.186791	0.00804023	118.665
MAP4K5	rs17780143	14	50901768	A	G	0.0574682	-0.373277	0.0161068	118.091
F10	rs547138	13	113792170	A	T	0.605091	0.179093	0.00773227	117.955
AXL	rs66841352	19	41739180	C	G	0.40263	-0.174151	0.00752715	117.7
CPA1	rs13226219	7	130019491	C	T	0.128528	0.2555	0.0110747	117.038
LAG3	rs3782735	12	6885076	A	G	0.602515	0.17518	0.00759445	117.001
IL6ST	rs11739016	5	55263373	T	C	0.118811	0.261047	0.0113446	116.439
GSN	rs116185403	9	124083642	T	C	0.0070277	1.02604	0.0446822	115.963
RGMB	rs56870134	5	97773523	T	C	0.547824	0.170713	0.00743464	115.95
NUB1	rs113920358	7	151038887	T	C	0.129029	-0.265551	0.0115654	115.939
CAPS	rs147363394	19	5915300	A	C	0.00138836	-2.20213	0.0959885	115.747
PGF	-	14	75496687	C	CA	0.470025	0.154654	0.00675242	115.367
ART5	rs75902876	11	3663021	A	G	0.0812564	0.349806	0.0153072	114.859
CD58	rs10801908	1	117090493	T	C	0.12022	-0.257695	0.0112915	114.557
REG4	rs79795228	1	120359286	A	C	0.0173365	0.633474	0.0277576	114.553
CCL5	rs2107538	17	34207780	T	C	0.180238	-0.220346	0.0096716	114.168
GLT8D2	rs117801489	12	104408832	C	T	0.0173137	0.674695	0.0296419	113.957
IL1R1	rs3917238	2	102773083	T	C	0.300696	-0.183822	0.00808051	113.832
PTPRR	rs144705265	12	71158453	A	G	0.00528757	-1.1543	0.0507429	113.824
INPP5D	rs776060558	2	234114532	C	CT	0.191639	-0.212173	0.00933227	113.698
COMMD1	rs55677935	2	62228013	T	C	0.0173823	-0.672825	0.0296295	113.427
SLAMF6	rs11265413	1	160460099	A	T	0.203023	-0.214546	0.00945293	113.311
BMPER	rs201897458	7	33783208	T	C	0.0781486	-0.323609	0.0142604	113.278
APCS	rs36126250	1	159563701	G	T	0.0229999	-0.535152	0.0235983	113.127
EHD3	rs592039	2	31480967	A	G	0.708652	-0.192828	0.00851003	112.944
CD83	rs12526086	6	14105897	A	G	0.22253	0.199606	0.00881486	112.799
ST6GAL1	rs4686837	3	186739677	A	G	0.31276	-0.179738	0.00794676	112.538
TGM2	rs2076382	20	36793966	T	C	0.629468	0.16924	0.00748398	112.498
CNPY4	rs144305120	7	99745585	G	T	0.0706001	-0.335065	0.0148172	112.493
CBLN4	rs12624596	20	54290016	A	G	0.286347	0.187899	0.00830958	112.484
ADM	rs2403310	11	10363271	C	G	0.472347	0.159608	0.00706275	112.349
C1GALT1C1	rs149340486	X	119760720	T	C	0.0101029	-0.717407	0.0318672	111.504
NECTIN2	rs440277	19	45361224	A	G	0.310411	-0.183158	0.00813585	111.503
RSPO3	rs1936800	6	127436064	T	C	0.527176	0.157172	0.00699729	111.009
MTUS1	rs142323734	8	17658751	A	G	0.0406172	0.432495	0.0193039	110.45
ESM1	rs4242051	5	54198775	C	T	0.745698	0.191598	0.00855867	110.272
KIRREL2	rs404299	19	36349752	A	G	0.0333212	-0.458579	0.0205111	109.992
OMP	rs2233546	11	76813961	T	C	0.0530776	-0.386921	0.0173451	109.503
LAMA4	rs7765769	6	112459550	C	T	0.443296	0.166883	0.0075027	108.88
LXN	rs6785524	3	158337231	A	C	0.525276	-0.167323	0.00753387	108.555
CD200	rs2399420	3	112069765	A	C	0.902539	0.273824	0.0123598	108.024
XG	rs28579419	X	2699645	T	G	0.146983	0.147664	0.00666719	107.962
BCL2L15	rs1230715	1	114428086	C	A	0.673132	0.177155	0.00800455	107.806
M6PR	rs4883201	12	9082581	G	A	0.104034	-0.280236	0.0126802	107.503
SPTLC1	rs45461899	9	94830356	A	C	0.0239861	-0.550489	0.0249555	107.104
EHBP1	-	2	62735699	A	AATTAT	0.888699	-0.25967	0.0117731	107.079
SERPINF2	rs11078597	17	1618363	C	T	0.188071	-0.20691	0.00938438	107.004
WWP2	rs72783174	16	69809678	T	C	0.0784306	-0.30408	0.0138088	106.739
CD79B	rs12946669	17	62006007	T	C	0.394182	-0.163364	0.00742789	106.477
THBD	rs1042579	20	23028724	A	G	0.191538	0.201289	0.00915704	106.367
LONP1	rs74996080	19	5705489	T	G	0.104542	-0.280964	0.0127897	106.234
INSL4	rs41313766	9	5231360	T	C	0.0173137	-0.651665	0.0296762	106.15
SEZ6L2	rs113443718	16	29892184	A	G	0.308319	0.162095	0.00739293	105.831
S100G	rs59921059	X	16497738	T	C	0.278994	-0.151967	0.00694425	105.432
CD99L2	rs7058184	X	150068138	C	T	0.12865	-0.203621	0.00931427	105.216
C4BPB	-	1	207285534	C	CAT	0.0673174	-0.310181	0.0142402	104.464
SEZ6L	rs137203	22	26688831	T	G	0.0191	-0.570654	0.0262121	104.356
AREG	rs1691273	4	75323645	T	C	0.692133	-0.177292	0.00815605	104.042
CCL22	rs41398344	16	57394393	C	T	0.00984098	-0.824293	0.0379714	103.766
HSPG2	rs6684152	1	22147764	G	A	0.293763	-0.17479	0.00809503	102.673
AGER	rs204993	6	32155581	G	A	0.319897	-0.16995	0.00787367	102.601
PSRC1	rs34863121	1	109823458	T	C	0.0129456	0.724787	0.0336404	102.231
NPY	rs4722337	7	24309098	T	A	0.554916	-0.15832	0.0073529	102.105
PACS2	rs7149013	14	105759840	C	T	0.294503	0.1781	0.00827181	102.098
SYTL4	rs5921624	X	99932816	C	G	0.345474	-0.140294	0.00653051	101.648
NCAN	rs3761077	19	19325963	T	G	0.11016	-0.240654	0.0112025	101.641
S100A4	rs56350425	1	153520520	C	T	0.0506859	0.361045	0.0169053	100.474
ECE1	rs181637959	1	21546033	T	A	0.00639614	-1.02842	0.0482104	100.241
SERPINB6	rs9405601	6	2972897	A	G	0.438007	0.161283	0.00756515	100.123
FGA	rs140473879	4	155479065	T	C	0.00378442	-1.30656	0.0612866	100.12
CAT	rs2284368	11	34469295	C	T	0.220608	-0.18379	0.00862939	99.9276
REEP4	rs117291678	8	21993410	C	G	0.0178381	-0.597057	0.0280647	99.7066
PARK7	rs3766606	1	8022197	T	G	0.173873	0.20857	0.00980744	99.6349
DTD1	rs6081238	20	18577212	A	G	0.375977	-0.165694	0.007793	99.592
SERPINA1	rs17580	14	94847262	A	T	0.0495982	-0.374366	0.0176218	99.431
RAB2B	rs34855848	14	21929718	CA	C	0.13657	-0.2327	0.0109603	99.307
EPHB4	rs314361	7	100413005	G	A	0.520392	0.154367	0.00727139	99.291
DLL1	rs9356631	6	170587470	G	A	0.408903	0.15688	0.00739947	99.034
AHNAK	rs74853209	11	62296601	C	T	0.0280249	-0.473173	0.0224177	98.1647
EGFL7	rs74557797	9	139550503	T	G	0.0933746	-0.285354	0.0135196	98.1609
CRYBB1	rs4822754	22	27012894	G	A	0.528339	-0.156797	0.00743711	97.9444
MET	rs1858830	7	116312439	G	C	0.442559	-0.15966	0.0075785	97.8009
TAFA5	rs79072	22	48767186	T	G	0.714597	0.181717	0.0086378	97.525
SV2A	rs68144650	1	149894445	C	A	0.0802155	-0.296097	0.0140832	97.41
COL18A1	rs9976834	21	46897214	T	C	0.183894	-0.197366	0.00939622	97.2278
FIS1	rs7778271	7	100874354	C	T	0.0543072	-0.346054	0.0165093	96.8281
SORT1	rs61394658	1	109873290	A	G	0.226615	-0.186534	0.00890252	96.7531
TNFRSF9	rs2493214	1	7994420	G	A	0.190415	-0.194434	0.00930222	96.2889
CA3	rs2072696	8	86351051	C	G	0.243145	-0.174144	0.00833989	96.0969
TNFRSF1B	rs5746026	1	12253062	A	G	0.0398076	-0.391643	0.0187726	95.9308
LTB	rs2395470	6	31235261	A	G	0.330422	-0.167313	0.0080533	95.1441
ARFIP1	rs4619875	4	153701130	T	C	0.403525	0.158521	0.0076511	94.6286
ITGAM	rs11150613	16	31357810	T	C	0.676047	0.163623	0.00789882	94.5947
PIGR	rs291102	1	207106478	A	G	0.0240134	-0.508096	0.024565	94.3141
HPCAL1	rs375285744	2	10476228	C	T	0.149007	0.218967	0.0106036	94.0121
BOC	rs3856718	3	112996218	A	G	0.170808	0.207404	0.0100539	93.8244
AMIGO2	rs215384	12	47760201	G	C	0.41101	0.157371	0.00763887	93.5731
ITGAL	rs11574938	16	30485393	C	G	0.515738	-0.156306	0.00758865	93.5376
ASGR1	rs55714927	17	7080316	T	C	0.194969	-0.19305	0.00938678	93.2581
IL17F	rs66834286	6	52105863	CGTTTGTTT	C	0.107406	-0.256353	0.0124693	93.1922
VAMP8	rs3731828	2	85806266	T	C	0.283087	-0.173206	0.00843186	93.041
PTN	rs1431092	7	137016309	A	T	0.424832	0.150855	0.0073491	92.9088
ACRBP	rs7959658	12	6754191	G	A	0.361059	0.160696	0.00782974	92.8799
CHMP6	rs56239087	17	78970499	T	C	0.172029	0.202837	0.00990465	92.4797
CETN3	rs4873	5	89703641	G	C	0.276571	-0.173267	0.00846441	92.3998
LIFR	rs62353655	5	38493566	A	G	0.0455652	-0.360024	0.0176107	92.1637
CTSL	rs868561	9	90349202	C	G	0.503888	-0.148068	0.00726606	91.5821
PAXX	-	9	139893123	T	C	0.685177	-0.165401	0.00812317	91.4359
RTBDN	rs7255045	19	12932269	A	G	0.262346	-0.171275	0.00843504	90.937
CFD	rs71335276	19	859368	T	G	0.227163	-0.185468	0.00913845	90.8494
CEACAM20	rs10414398	19	45021210	A	G	0.079751	-0.283467	0.0140009	90.4175
PDE5A	rs58583086	4	120556362	G	A	0.625471	-0.157931	0.00780411	90.3343
FSHB	rs11031006	11	30226528	A	G	0.142977	-0.146851	0.00726083	90.2296
CKMT1A_CKMT1B	rs690604	15	43834864	T	G	0.0808903	-0.291008	0.0144199	89.8424
TBC1D23	rs1036770	3	100018715	T	C	0.584655	-0.153761	0.00763107	89.5641
ENO1	rs11544513	1	8926474	T	G	0.00330682	-1.3221	0.0656869	89.3704
SPINT2	rs45437199	19	38795250	A	G	0.183217	-0.190557	0.00947461	89.2407
DDAH1	rs1498374	1	85787334	T	C	0.206692	-0.186237	0.0092604	89.2293
TLR4	rs4986790	9	120475302	G	A	0.0597162	-0.327182	0.0162768	89.1419
ANGPT2	rs1968586	8	6279511	T	C	0.355439	-0.156687	0.00780439	88.9287
MCAM	rs34587557	11	119185677	C	T	0.0509776	-0.323836	0.0161989	88.1827
PKN3	rs13283282	9	131465481	G	C	0.146498	0.215463	0.0107859	88.054
ERBB2	rs3764354	17	37916823	T	C	0.146109	0.200177	0.0100316	87.8652
HPSE	rs61751211	4	84223426	C	T	0.0107491	-0.804603	0.0403472	87.7546
PTPRN2	rs3800860	7	157903504	T	C	0.357576	-0.155111	0.00777984	87.7164
EIF2AK2	rs10187017	2	37386731	C	T	0.472652	0.149572	0.00750335	87.6854
COL9A1	rs543674622	6	70987126	G	A	0.00279395	1.52633	0.0767086	87.3707
HJV	rs41302089	1	145475529	T	G	0.015888	-0.610764	0.030706	87.31
ITGAV	rs2595391	2	187532373	G	T	0.108138	0.228576	0.0114946	87.266
PALM	rs12610821	19	719295	G	C	0.0567098	0.319431	0.0160665	87.2322
NID1	rs76183323	1	236230317	A	G	0.0105936	-0.761636	0.0383494	87.0482
PSTPIP2	rs72642432	18	43571278	A	G	0.131783	-0.226152	0.0114093	86.7141
AFM	rs553977556	4	74257793	A	G	0.00134972	-2.14164	0.108064	86.6835
SOD2	rs5746105	6	160112638	G	A	0.298974	0.158249	0.00798664	86.6485
DIPK2B	rs4498684	X	45059412	A	C	0.208464	-0.145207	0.00733287	86.5455
IGLC2	rs2856876	22	23249440	A	C	0.116155	0.22902	0.0115953	86.105
PSMG4	-	6	3263382	T	TG	0.830748	-0.193782	0.00983694	85.6609
OCLN	rs2583707	5	68757774	C	T	0.0240045	-0.473202	0.0240668	85.341
F2	rs1799963	11	46761055	A	G	0.0109254	0.730964	0.0372322	85.0891
COL24A1	rs11161756	1	86616339	C	T	0.0921833	-0.257368	0.013112	85.0534
REN	rs193280350	1	204148649	A	G	0.00764015	0.838212	0.0427266	84.9648
LRTM2	rs41276696	12	1940514	A	G	0.0400307	-0.369887	0.0188574	84.9387
LSP1	rs907612	11	1874221	T	C	0.378562	0.14921	0.00761122	84.844
EPHA4	rs10932916	2	222389971	A	G	0.514138	0.139457	0.00715646	83.8482
SEMA7A	rs78994380	15	74692412	A	C	0.111827	-0.231475	0.0119104	83.4053
CLEC1B	rs659928	12	10148703	A	G	0.253937	0.167157	0.0086174	83.0925
PLAU	rs55744193	10	75672059	A	G	0.00733221	-0.814693	0.0420163	83.0273
NTF3	rs73039984	12	5549456	T	C	0.112505	-0.231906	0.0119736	82.8434
STAT2	rs61754171	12	56737257	G	A	0.0187037	-0.5575	0.0287935	82.7918
SPACA5_SPACA5B	rs2152823	X	47927449	A	G	0.533081	0.119631	0.00619004	82.4919
TRDMT1	rs6602180	10	17192362	C	T	0.462886	-0.146682	0.00763515	81.527
IGSF21	rs11261050	1	18447853	T	C	0.318967	-0.151549	0.00789026	81.4916
ATP6V1G2	rs2239705	6	31513402	A	G	0.157218	0.204384	0.0106679	81.0867
KRT19	rs7405611	17	39691412	A	G	0.622765	0.147113	0.00768458	80.9632
SPINT3	rs6073773	20	44147951	C	G	0.533325	0.09071	0.00475347	80.4554
RBM17	rs11256771	10	6146262	T	C	0.0374358	-0.378377	0.0198686	80.1326
MYOM2	rs117165873	8	2054077	G	A	0.00453411	1.07134	0.0563979	79.7356
DEFB104A_DEFB104B	rs183772362	8	7243016	T	C	0.0305778	0.399541	0.0210443	79.6497
IQGAP2	rs10037254	5	75930640	A	G	0.604396	0.144588	0.00763251	79.3033
RABEPK	rs7858935	9	127986904	T	A	0.147247	0.207364	0.0109477	79.2831
ALCAM	rs34926152	3	105264176	T	G	0.0485333	-0.30284	0.0159911	79.2562
ADD1	rs1263339	4	2917974	C	G	0.186454	-0.17659	0.00933079	79.1526
FSTL1	rs1147707	3	120169248	T	C	0.394776	-0.149402	0.0078955	79.1271
NOTCH3	rs147373451	19	15302941	C	T	0.00297678	-1.32398	0.0699922	79.0761
PRCP	rs543233230	11	82506712	A	C	0.00193023	-1.54417	0.0816337	79.0733
LZTFL1	rs1129183	3	45869972	T	C	0.077681	-0.266358	0.0141222	78.622
MMP9	rs17576	20	44640225	G	A	0.351364	0.145118	0.00771083	78.2861
BSG	rs56101188	19	586745	C	T	0.0905369	0.241405	0.012834	78.2025
BST2	rs8101243	19	17488793	C	T	0.956749	-0.343639	0.0182846	78.0723
COLEC12	rs149622251	18	331717	T	C	0.00597343	-0.849296	0.0454113	77.324
C5	rs4837810	9	123881199	C	T	0.577163	-0.142986	0.00765242	77.1839
CD164	rs12213313	6	109757893	G	C	0.329912	-0.149478	0.00800394	77.1063
FST	rs31226	5	53327571	C	T	0.602504	-0.141806	0.00761229	76.7242
PRDX5	rs77269065	11	64087269	A	G	0.00537323	0.980081	0.0527071	76.4514
CXCL9	rs13118503	4	76860470	T	C	0.241048	-0.149477	0.00804664	76.3019
ALDH5A1	rs2744581	6	24502484	G	A	0.518923	-0.141489	0.00761857	76.2636
APOA4	rs1729407	11	116677370	G	C	0.548758	0.141461	0.00762008	76.2032
PLCB2	rs4924450	15	40597229	A	G	0.705713	-0.15273	0.00822776	76.1915
HS1BP3	rs77551133	2	20840823	A	G	0.00668846	-0.865944	0.0466514	76.1858
L1CAM	rs5945364	X	153148238	C	G	0.187087	0.1395	0.00751596	76.173
SUSD1	rs146879704	9	114886569	T	C	0.00316255	-1.2668	0.0682636	76.1488
SORD	rs56060952	15	45328981	C	T	0.128179	0.204782	0.0110479	75.9745
GUSB	rs149606212	7	65444841	T	C	0.00212414	-1.40473	0.0758209	75.9025
CD86	rs192337168	3	121817928	T	G	0.00254844	-1.36868	0.0741862	75.2773
PRSS2	rs3752404	7	142470574	G	A	0.416099	-0.139322	0.00755518	75.2074
SWAP70	rs7123629	11	9678767	G	C	0.938544	-0.289794	0.015758	74.8032
LYVE1	rs7119709	11	10626691	A	G	0.0397654	0.349981	0.0190627	74.557
CANT1	rs17739056	17	76995205	C	T	0.1156	-0.215409	0.011736	74.5171
CD72	rs869487	9	35615896	G	C	0.219874	-0.166377	0.00908428	74.2006
CRIP2	rs80324969	14	105917816	C	G	0.171047	0.183384	0.0100244	74.0325
IL10RA	rs3135932	11	117864063	G	A	0.165488	0.188879	0.0103325	73.9233
PLAUR	rs2302524	19	44156472	C	T	0.166048	-0.176742	0.00967613	73.8099
SIRT2	rs144373891	19	39379770	T	C	0.0092148	-0.716416	0.0393798	73.2278
PRDX6	rs33951697	1	173458326	T	C	0.184895	0.17395	0.00956473	73.1811
BGLAP	rs369453512	1	156293105	GA	G	0.554356	0.136389	0.00750495	73.0751
MINDY1	rs140386498	1	150972959	T	A	0.011724	-0.627939	0.0346217	72.7899
ESYT2	rs2709865	7	158539572	C	T	0.942167	-0.2912	0.0160667	72.6892
HMBS	rs72997349	11	118945502	C	T	0.0308838	0.37997	0.0209781	72.5968
BPIFA2	rs6059134	20	31754236	A	T	0.0367094	-0.350236	0.0193388	72.5797
CD5	rs4939490	11	60793651	G	C	0.391368	-0.136162	0.00751943	72.5602
TNFRSF17	rs71389075	16	12061912	CT	C	0.337068	-0.144205	0.0079907	72.0764
CEMIP2	rs191912523	9	74346987	G	T	0.0833358	0.25381	0.0140673	72.0443
S100A11	rs2999553	1	152012534	C	G	0.0423208	0.326276	0.0181519	71.5129
EPHA2	rs924204	1	16513926	G	A	0.59009	-0.132954	0.00739711	71.5054
SEMA3F	rs554375669	3	50181345	CT	C	0.207154	-0.176314	0.00981412	71.4386
CDH23	rs2166631	10	73472882	T	C	0.214057	-0.167542	0.00933285	71.333
MMP13	-	11	102826877	G	GC	0.56091	-0.137883	0.00768898	71.1821
WNT9A	rs4653881	1	228079939	T	C	0.377513	-0.128786	0.00718188	71.1791
MAPKAPK2	rs11119390	1	206901382	G	C	0.298563	0.14746	0.00824627	70.7879
BMP6	rs71542879	6	7728162	CT	C	0.467242	0.135165	0.00758702	70.2696
SDC1	rs907866	2	20371380	A	G	0.447414	0.130616	0.00734184	70.0783
THSD1	rs149590732	13	52971687	G	A	0.00382123	1.11099	0.062512	69.9374
RLN2	rs2273782	9	5335470	T	C	0.226314	0.158172	0.00893302	69.4273
SERPINH1	rs636418	11	75292742	T	A	0.579398	0.137312	0.00776656	69.223
VAT1	rs7210098	17	41293613	T	C	0.335354	-0.140627	0.00796083	69.1071
CDKN1A	rs3176345	6	36650565	C	G	0.0647067	-0.267767	0.0151597	69.0931
MEPE	rs17013212	4	88754060	T	C	0.136616	-0.182446	0.0103391	68.9629
ITIH1	rs678	3	52820981	T	A	0.35717	-0.140238	0.00796245	68.7041
AKR1B1	rs2229542	7	134135621	C	T	0.0135078	-0.586504	0.0333472	68.515
TBCC	rs2234026	6	42713618	G	A	0.986855	0.57718	0.0329071	68.1468
CHAC2	rs78694551	2	53978813	G	A	0.269597	-0.149236	0.00851316	68.0728
ENO2	rs11446182	12	7022359	AG	A	0.273954	0.145334	0.00832257	67.5588
MCFD2	rs6419615	2	47152291	C	G	0.707134	-0.145544	0.0083383	67.5004
MEGF11	rs11630800	15	66535743	T	C	0.210749	0.164385	0.00943203	67.2987
ADH4	rs1800759	4	100065509	G	T	0.613069	0.130044	0.00746332	67.2689
CCER2	rs190921775	19	39402296	T	G	0.00499507	-0.917059	0.0527288	67.0228
FES	rs1894401	15	91429042	A	G	0.523034	0.133012	0.00765013	66.9839
ICAM4	rs5030377	19	10393234	G	A	0.378255	-0.114713	0.00660235	66.891
DUSP29	rs4745762	10	76828323	A	C	0.3388	-0.14018	0.0080767	66.7514
CA9	rs183985235	9	35677780	A	C	0.00236584	-1.47867	0.0852962	66.5969
ADAM9	rs61753672	8	38869207	A	G	0.00489703	0.922598	0.0532284	66.575
EGF	rs3831508	4	110837903	GT	G	0.401842	0.133975	0.00774004	66.3984
RAB44	rs143756287	6	36694800	ACTCCTGACCGCAAGTGATC	A	0.279324	-0.1472	0.00851852	66.177
NCS1	rs1054879	9	132995768	A	G	0.507787	0.117747	0.0068332	65.8127
CRYZL1	rs13050238	21	34997018	T	C	0.0316415	-0.370247	0.0214894	65.7959
GPD1	rs35428353	12	50500071	A	G	0.00273855	-1.23916	0.0720295	65.6024
NMNAT1	rs180754466	1	10020795	A	C	0.00957531	0.670821	0.0390439	65.4352
SPOCK1	rs4835737	5	136895064	G	A	0.365144	-0.131286	0.00764647	65.3475
WASF3	rs9512298	13	27212215	G	C	0.555465	0.132658	0.00772958	65.294
ACADM	rs61797339	1	76189946	T	G	0.308149	0.142001	0.00828067	65.1904
PLXNB3	rs731416	X	153031839	C	T	0.146265	0.154296	0.0090003	65.1523
FAM172A	rs1470150	5	93138654	C	T	0.131773	0.191092	0.0111595	65.0051
IGSF8	rs12408242	1	160061934	C	T	0.214671	0.156221	0.00913206	64.8796
TMPRSS11D	rs148060334	4	68705712	G	A	0.0355813	-0.342296	0.0200742	64.4679
CRACR2A	rs6489498	12	3902269	G	A	0.342568	-0.13434	0.00788769	64.3199
TBCA	rs254415	5	77071703	T	G	0.304935	0.139917	0.00821936	64.2548
EGLN1	rs77466488	1	231624369	G	A	0.0355317	0.337123	0.0198162	64.178
FCER1A	rs61828219	1	159258641	A	C	0.165612	0.174466	0.0102656	64.05
CES2	rs140461033	16	66971964	A	G	0.00357856	-1.05004	0.061802	64.0142
COL3A1	rs540608250	2	189857452	G	A	0.00277037	1.33549	0.0787145	63.8359
TGFBR3	rs2634023	1	92324150	T	C	0.0801882	-0.230963	0.0136276	63.7027
LGALS3BP	rs111526614	17	76962761	T	C	0.0182851	-0.480122	0.0283494	63.6112
MAD1L1	rs143579216	7	2265063	A	G	0.0027728	1.27518	0.0754145	63.4124
DECR1	rs189045259	8	91051553	A	G	0.00454899	-0.953108	0.0564647	63.1977
CFP	rs61737993	X	47486217	T	C	0.00135185	-1.42512	0.0844384	63.1824
TNFRSF4	-	1	1152087	C	CCT	0.0448058	-0.311265	0.0184641	63.0369
SCRG1	-	4	174310687	A	AAAAC	0.373718	0.119329	0.00708608	62.9053
SHISA5	rs11706087	3	48539536	C	T	0.024732	-0.391984	0.0232888	62.8426
EVI5	rs11808092	1	93073228	A	C	0.255329	-0.145176	0.00863091	62.7624
RWDD1	rs147899431	6	116892681	C	G	0.0433595	0.306592	0.0183038	62.2482
GP1BB	rs547921381	22	19711755	T	C	0.0044629	-1.0181	0.0608071	62.1963
FAM13A	rs34262577	4	89932374	AAGGG	A	0.169097	-0.167281	0.00999551	62.1423
KYAT1	-	9	131612085	A	AAAAAG	0.710171	-0.13905	0.00831713	62.0172
EFNA4	rs148289726	1	155039270	T	C	0.00251113	-1.30365	0.0781312	61.7766
FABP6	rs1130435	5	159659273	T	C	0.4012	-0.131452	0.00787887	61.7669
PRG3	rs34108746	11	57146225	G	A	0.0793096	0.226186	0.0135617	61.7245
TGFB2	rs7538934	1	218694349	T	C	0.11871	0.196627	0.0118193	61.4181
ADAM12	rs11244909	10	127944593	C	T	0.609433	0.129391	0.00780317	61.026
CASP7	rs141266925	10	115485285	C	T	0.00293918	-1.15139	0.0695118	60.8965
CSPG4	rs11854097	15	75995221	G	A	0.255693	-0.134289	0.00810958	60.8629
SLC39A5	rs147572362	12	56625114	C	T	0.0074873	-0.695558	0.0420451	60.746
AARSD1	rs323500	17	41140545	T	C	0.289876	0.131661	0.00797006	60.5751
CALCA	rs782744846	11	14930225	T	TTCTAAG	0.45259	-0.102325	0.00619623	60.5368
CRIM1	rs201258494	2	36583342	TGCG	T	0.191898	-0.152987	0.00926611	60.5098
DNAJA4	rs11635166	15	78538899	T	C	0.178629	0.156735	0.00949318	60.5094
APPL2	rs10778371	12	105639324	A	G	0.372231	0.128895	0.00780763	60.4987
MDK	rs541295226	11	46402339	G	A	0.0018781	-1.68862	0.102367	60.4055
ADAMTS16	rs40468	5	4982814	G	A	0.338347	-0.122806	0.00745287	60.2754
OGFR	rs200108407	20	61443809	A	G	0.0013361	-1.69659	0.103149	60.0616
TTR	rs1667229	18	29142206	C	T	0.540047	0.117591	0.00715392	59.9851
DGCR6	rs430899	22	18896530	C	A	0.627876	0.13142	0.00800348	59.8637
OGA	rs3781299	10	103590594	A	C	0.291403	-0.134492	0.00819591	59.7873
SLA2	rs113102870	20	35242796	A	G	0.00669036	-0.764149	0.0466252	59.6412
CALB1	rs143241372	8	91123583	G	A	0.00927652	0.6549	0.0400882	59.2654
LTBP2	rs888414	14	75104905	A	G	0.38259	-0.105376	0.00645187	59.2382
SNED1	rs2074822	2	241974289	A	G	0.49288	-0.124634	0.00763968	59.1052
POF1B	rs363774	X	84563135	A	T	0.771975	-0.122166	0.00750212	58.8937
HAGH	rs115389912	16	1869974	A	G	0.00506677	-0.80935	0.0498864	58.4659
CEACAM8	rs12459454	19	42263143	G	A	0.292134	-0.130572	0.00804995	58.4404
HRC	rs148966785	19	49658233	A	G	0.00829248	-0.680073	0.0419683	58.3288
CLIP2	rs117471007	7	73696488	T	C	0.0629494	0.249947	0.0154491	58.1473
VEGFC	rs35029317	4	177753427	G	A	0.00596489	-0.796955	0.0492715	58.1193
GMPR2	rs199867463	14	24706267	C	T	0.00165435	-1.59857	0.099145	57.7589
SLITRK1	rs2876803	13	84368785	A	T	0.17037	0.157284	0.00978754	57.3815
FGF21	rs838131	19	49260677	C	A	0.456623	-0.122881	0.00765017	57.3305
ELAC1	rs142132015	18	48510696	C	T	0.00484147	-0.861409	0.0538017	56.9689
LCAT	rs4986970	16	67976320	T	A	0.0352508	-0.317808	0.0199511	56.402
ITGB2	rs760462	21	46328099	C	T	0.81798	0.148938	0.00935963	56.2868
NFU1	rs74637005	2	69650730	A	G	0.0366262	-0.328022	0.0206148	56.281
CDHR2	rs2963680	5	175942948	T	C	0.502087	-0.101995	0.006414	56.2119
HEBP1	rs1941	12	13128263	G	C	0.0377387	-0.319814	0.0201234	56.1471
CD163	rs11054859	12	7769776	A	G	0.102692	-0.185809	0.0117002	56.0652
NOS1	rs4767532	12	117790932	T	C	0.203648	-0.14237	0.00897168	55.9822
SLITRK2	rs6626211	X	146064128	A	G	0.672146	0.1019	0.00642692	55.8879
SCGB3A1	rs307802	5	180019237	C	T	0.405912	0.117791	0.00745933	55.4461
FGFR2	rs2981430	10	123311698	A	G	0.580332	-0.112753	0.00715232	55.2634
BANK1	rs3113676	4	102965043	C	T	0.984981	0.477818	0.0303319	55.1836
CXADR	rs2849900	21	18936119	C	T	0.668064	-0.123515	0.00784562	55.1166
EPHX2	rs71553864	8	27394334	AGTC	A	0.0575614	0.260487	0.0165512	55.0822
PARP1	rs1433574	1	226609339	C	A	0.160737	-0.158568	0.0100886	54.9399
C1QTNF5	rs2509656	11	119208576	A	G	0.143369	0.163496	0.0104547	54.4001
CBS	rs6586281	21	44478393	A	G	0.17596	0.155739	0.00996041	54.3815
TFPI2	rs62466699	7	93579292	C	T	0.0580437	0.241748	0.0154703	54.319
IMMT	rs547695713	2	86418870	C	CAAAAA	0.54512	-0.115922	0.007423	54.251
KIR3DL2	rs150240916	19	55348842	A	G	0.0337866	0.341096	0.0218746	54.0919
GLRX5	rs179133	14	95995853	T	C	0.182556	0.155672	0.0100149	53.7579
TFF2	rs225344	21	43775884	A	G	0.726497	0.124985	0.00805942	53.5138
TNFRSF14	rs2495366	1	2488930	A	G	0.493693	0.114794	0.00740937	53.4131
CPM	rs7978197	12	69326547	T	C	0.0140695	-0.475495	0.0307585	53.1828
COQ7	rs11074359	16	19085298	T	C	0.639035	-0.121032	0.00782947	53.1794
ADAMTS4	rs4656993	1	161176137	G	A	0.585738	-0.118273	0.00765875	53.0745
PADI2	rs2235913	1	17425077	A	G	0.61751	0.122084	0.00790777	53.0452
GSR	rs8190982	8	30556381	TCC	T	0.325417	-0.125359	0.00812405	52.9916
IL17C	rs17700884	16	88684495	T	G	0.361957	-0.120102	0.00784937	52.1219
ELN	rs17855988	7	73474825	C	G	0.100144	0.143625	0.00942081	51.7538
BIN2	rs149960700	12	51705168	CTTATTTA	C	0.107704	-0.183737	0.0120587	51.6966
FOXO1	rs17061453	13	41184358	T	A	0.0430927	0.279848	0.0184299	51.3486
NAA80	rs201512291	3	50334462	A	G	0.00648151	-0.718895	0.0473509	51.3341
CELA2A	rs188524036	1	15798603	G	T	0.0115736	-0.534602	0.0352581	51.2034
F2R	rs168753	5	76028124	T	A	0.172638	-0.152045	0.0100289	51.1909
TNFSF11	rs2062305	13	43052880	A	G	0.531643	-0.111865	0.00738466	51.1088
EIF2AK3	rs6547787	2	88929736	G	T	0.340104	-0.120734	0.00797025	51.1082
ACAN	rs4932196	15	89253268	C	T	0.191085	0.134292	0.00887053	51.0488
FOLR2	rs146893981	11	71917353	T	C	0.0293612	0.321264	0.0212574	50.8765
CD84	rs11265440	1	160553644	G	A	0.917992	-0.205606	0.0136191	50.7697
MAPK9	rs3763131	5	179734312	C	T	0.195107	0.143033	0.00949019	50.6041
CASP3	rs62339863	4	185570467	C	A	0.260733	-0.127988	0.00849513	50.5673
TGFA	rs17639251	2	70776281	C	T	0.119307	0.17467	0.0115963	50.5446
GP1BA	rs553749201	17	4837195	A	C	0.0528376	-0.256395	0.0170287	50.5055
GCHFR	rs2289218	15	41065726	A	T	0.457826	0.111278	0.00740302	50.3404
HEG1	rs6438868	3	124728472	G	C	0.617312	0.108951	0.00725694	50.2212
CLIC5	rs2022423	6	46046859	G	A	0.358559	-0.120676	0.00804824	50.0956
CLC	rs143121234	19	40226530	G	C	0.00194893	-1.35723	0.0906447	49.9583
NFKB1	rs17032705	4	103432974	A	G	0.398157	0.114895	0.00767473	49.9414
INPP1	rs141472596	2	191151517	G	A	0.00150102	-1.55345	0.103789	49.9211
DNMBP	rs7069556	10	101770377	G	C	0.0780377	-0.210681	0.0140854	49.8558
GP5	rs10638925	3	194119749	CCATAAA	C	0.22877	-0.136823	0.00917225	49.5929
NPDC1	-	9	139939197	C	T	0.907669	0.189185	0.0126907	49.5298
CPB1	rs13318853	3	148562399	A	G	0.23729	0.128591	0.00864128	49.3587
MZB1	rs140248321	5	138725772	AGAT	A	0.0643862	0.248049	0.0166834	49.2742
CEACAM6	rs12459454	19	42263143	G	A	0.29177	-0.120252	0.00809709	49.1657
DCTPP1	rs146094440	16	30435601	G	C	0.0132456	-0.520335	0.0350451	49.1419
C3	rs11569466	19	6701609	T	G	0.136546	-0.166592	0.0112209	49.1354
TRIM21	rs199881122	11	4406607	T	A	0.0023175	-1.13933	0.0768174	49.0388
GPRC5C	rs2670824	17	72438972	G	C	0.923584	-0.21347	0.0144399	48.7269
IL20RB	-	3	136698491	C	CTG	0.413793	0.116913	0.00792604	48.5154
IGF1R	rs35115159	15	99490912	G	A	0.203046	0.129815	0.00880548	48.4638
PRSS8	rs889555	16	31122571	T	C	0.282237	0.114932	0.00781412	48.2436
PDZK1	rs1471633	1	145723739	C	A	0.533903	-0.111389	0.00757506	48.2211
PROS1	rs528128538	3	93587539	T	C	0.00300003	-0.994501	0.0679412	47.7919
AP1G2	rs28403575	14	24025340	T	C	0.0884882	-0.192051	0.0131331	47.7007
VSTM2L	rs2273349	20	36624756	A	C	0.183602	-0.14618	0.00999835	47.6815
UROS	rs10794023	10	127493414	C	A	0.793756	-0.138142	0.00947045	47.4665
SERPINB9	rs7751676	6	2931879	T	C	0.0641689	0.223258	0.0153904	46.9565
PRKAR2A	rs151304617	3	49348189	G	A	0.00129212	-1.66704	0.115015	46.8796
NOTCH2	rs2641348	1	120437884	G	A	0.111131	-0.172138	0.0118967	46.7229
ROBO2	rs775722	3	77643616	C	T	0.446294	-0.103074	0.00713395	46.5908
ADH1B	rs41275699	4	100239268	G	A	0.00224236	-1.29251	0.0895562	46.4896
LGALS4	rs140695578	19	39265229	T	A	0.031921	0.279919	0.0194071	46.4341
CCL7	rs6505397	17	32517996	A	T	0.422893	0.10544	0.00731824	46.3353
CDON	rs607980	11	126002683	A	G	0.905108	-0.181058	0.0125689	46.3189
SELE	rs7538317	1	169707576	G	C	0.655529	-0.0946649	0.00657872	46.2207
PCOLCE	rs9801017	7	100236202	A	G	0.623701	0.171748	0.0119417	46.175
SCRN1	rs17324153	7	29966141	C	T	0.0427994	0.266917	0.0185674	46.1328
AIF1	rs2261033	6	31603591	G	A	0.430668	-0.111464	0.00775419	46.1272
C9	rs34000044	5	39342214	T	G	0.00145652	-1.40474	0.097794	46.062
GART	-	21	34871738	A	ATTT	0.768548	-0.128885	0.00897579	46.03
CALCB	rs4757282	11	15126744	T	G	0.759872	-0.126775	0.00883048	46.0133
YOD1	rs1044145	1	207217359	C	T	0.537205	0.105842	0.00738584	45.8499
NFATC1	rs657693	18	77162462	G	A	0.360222	-0.109871	0.00767019	45.8121
SLC9A3R2	rs3211995	16	2089006	A	G	0.159367	-0.147317	0.0102938	45.73
MIF	rs2330634	22	24250795	G	C	0.596209	-0.109543	0.0076588	45.6781
CACYBP	-	1	174664461	T	TCTGA	0.108058	-0.17444	0.0122101	45.5762
HSPA1A	rs181412562	6	31817577	T	C	0.00181449	-1.26573	0.0887123	45.4589
MAP2	rs113770841	2	210360867	C	G	0.015139	0.435438	0.0306032	45.215
SUMF1	rs10494172	3	4410619	C	G	0.494345	-0.110041	0.00773454	45.2065
DNAJC21	rs35176895	5	34930387	C	T	0.441899	-0.107348	0.00754932	45.1597
CCN1	rs4949896	1	86062336	T	G	0.261999	-0.118465	0.00834572	45.0054
ATP5IF1	rs510379	1	28535233	C	T	0.359785	0.11152	0.00786245	44.9382
BOLA1	rs72708157	1	149874606	A	G	0.0818024	-0.192324	0.0135773	44.8224
PMVK	rs114951074	1	154903917	T	C	0.00740311	-0.65844	0.0465802	44.6399
CCL11	rs140905292	17	32515534	A	G	0.224055	-0.120636	0.00854339	44.5458
GGCT	rs4259	7	30543734	A	G	0.726761	-0.119163	0.00843961	44.5402
IL7	rs146201210	8	79748057	T	C	0.0952284	-0.182761	0.0129614	44.4228
CA2	rs2980370	8	86860127	G	A	0.520706	0.101739	0.00723348	44.2052
LPCAT2	rs16955343	16	55566309	T	C	0.0459841	-0.252858	0.0179781	44.2038
HMOX2	rs4785965	16	4514655	A	G	0.734557	-0.120824	0.00860269	44.082
PCDH7	rs1374657	4	30837143	T	C	0.283498	-0.11607	0.00827151	44.006
TNFRSF13B	rs34562254	17	16842991	A	G	0.0971971	-0.173645	0.0123904	43.8962
RALB	rs148102406	2	121035039	TGTGA	T	0.683452	-0.116842	0.00835068	43.7581
ENAH	rs10799316	1	225668031	A	G	0.754669	0.124453	0.00889668	43.7381
NBL1	rs12408663	1	19968058	C	T	0.232239	-0.123387	0.00882114	43.7319
CPOX	rs1729988	3	98318393	T	C	0.131005	-0.156986	0.0112786	43.3134
FABP5	rs118019635	8	82193282	A	C	0.0735571	-0.199588	0.0143705	43.1295
AGR2	rs7807123	7	16856549	T	C	0.566428	0.107279	0.00773052	43.0613
FGF23	rs6489536	12	4491909	C	G	0.338541	0.108306	0.00781877	42.9078
SERPINC1	rs2227624	1	173884010	T	A	0.0034188	-0.871338	0.0629372	42.8626
TSPYL1	rs61746508	6	116600616	A	C	0.0165701	-0.412005	0.0297915	42.7723
ANXA5	rs2306411	4	122598635	G	A	0.291401	-0.116734	0.00845178	42.6646
FAM3C	rs36198735	7	121080192	AAAC	A	0.733037	-0.114276	0.00830653	42.3374
RBP1	rs2071387	3	139257603	G	A	0.182421	0.136671	0.00997682	41.9868
SNAP25	rs362562	20	10243186	A	G	0.413594	-0.102539	0.00750275	41.7957
CD248	rs182547559	11	66082215	G	C	0.0044272	-0.763466	0.0559784	41.6268
RRM2B	rs5893603	8	103250839	CG	C	0.0780861	0.194289	0.0142686	41.4957
HSPA2	rs10498515	14	65045056	T	C	0.798996	0.126675	0.00930953	41.4389
DTX3	rs2277323	12	58009372	A	G	0.248339	-0.109285	0.0080435	41.3188
DKK1	rs7097068	10	54119880	G	T	0.434695	-0.102764	0.0075648	41.3057
CDH2	rs12454164	18	25690927	A	G	0.310984	-0.101206	0.00745171	41.2885
ITGB7	rs12232003	12	53593632	C	T	0.074409	0.181354	0.0133544	41.2798
KRT5	rs607860	12	52913029	T	C	0.406626	-0.101467	0.00747366	41.2583
RNASEH2A	rs7247284	19	12921186	C	T	0.0332261	-0.286069	0.0210867	41.198
GAS2	rs2279240	11	22696890	C	T	0.706933	0.11438	0.00843309	41.1792
JAM3	rs94499	11	134023728	G	A	0.218818	0.123436	0.00910931	41.1042
NT5C3A	rs10252880	7	33110659	C	G	0.325406	-0.108636	0.00802168	41.0584
ICAM2	rs574698129	17	62099874	C	CA	0.187898	0.101221	0.00748285	40.9653
PTPRK	rs9321109	6	128377497	A	G	0.828943	-0.136338	0.0100924	40.8584
CALCOCO1	rs17102261	12	54126732	G	T	0.150203	0.138691	0.0103195	40.4513
CACNB3	rs7975385	12	49190992	C	T	0.233276	0.119068	0.00886065	40.44
FGFBP1	rs9968276	4	15949551	A	G	0.202368	-0.121115	0.00903898	40.214
NIT2	rs200416332	3	100057993	A	G	0.00158223	-1.26408	0.0944286	40.1404
TMEM106A	rs34687590	17	41301286	TG	T	0.385431	-0.10731	0.00802854	40.0204
S100A16	rs9700928	1	153584986	C	A	0.486153	-0.103526	0.007787	39.6048
RNF43	rs34523089	17	56436109	T	C	0.157432	0.139438	0.0105069	39.4674
IL10	rs3024495	1	206942413	T	C	0.153669	-0.140628	0.0106006	39.4383
PEBP1	-	12	118699679	G	GAC	0.0105418	-0.485265	0.0366363	39.3194
DAPP1	rs7688733	4	100752652	G	A	0.477704	-0.0998252	0.00754748	39.2085
RPA2	rs17185038	1	28219658	G	C	0.0666141	0.204399	0.0154544	39.2067
ITIH5	rs41298373	10	7622009	A	G	0.0995056	0.16877	0.0127681	39.1611
TXNDC5	rs7764128	6	7882205	A	G	0.108264	-0.158129	0.0119846	39.024
GOLGA3	rs11147139	12	133457651	A	G	0.222145	0.118147	0.00895844	38.9899
VASH1	rs11159226	14	77181432	G	T	0.0597101	0.209829	0.0159256	38.9161
LTA4H	rs2540486	12	96431007	G	C	0.346657	0.102159	0.00776027	38.8513
PRG2	rs10896615	11	57164280	C	T	0.123796	0.145948	0.0110949	38.7951
GBP2	rs7531439	1	89554224	C	A	0.790467	0.124449	0.00946279	38.7773
FTCD	rs550999731	21	47555017	G	C	0.00349262	-0.948117	0.0721443	38.7229
SLAMF1	rs7535367	1	160638250	T	G	0.139232	-0.144706	0.0110172	38.6808
ANXA3	rs146728751	4	79500235	A	G	0.00159316	-1.22186	0.0931619	38.5711
SULT1A1	rs148788997	16	30323168	C	G	0.126136	0.150118	0.011541	37.9541
CEP20	rs74009487	16	15965897	T	C	0.0563859	-0.216287	0.0166506	37.8544
IL22	rs760407193	12	68658914	A	AAGAC	0.275595	0.105694	0.00813708	37.8511
CCL21	rs10814138	9	34723035	A	C	0.317122	-0.103174	0.00794442	37.8386
ERMAP	rs11210710	1	43209941	T	G	0.476148	-0.0906164	0.00698466	37.7629
TST	rs4821544	22	37258503	C	T	0.303272	-0.10793	0.00834253	37.5574
PLA2G7	rs574476364	6	46685732	T	C	0.00116304	-1.45057	0.112157	37.5347
TNF	rs4645843	6	31544562	T	C	0.00111837	-1.44601	0.112071	37.361
COL1A1	rs147266928	17	48263206	C	T	0.00123978	1.42463	0.110843	37.081
PPBP	rs202224981	4	74853229	T	C	0.00165985	-1.17972	0.0919144	36.9812
TMPRSS15	rs2824805	21	19770734	C	G	0.173137	0.126135	0.0098277	36.9795
SESTD1	rs10170520	2	180094613	T	A	0.329103	-0.103644	0.00808006	36.937
ACOT13	rs143667676	6	24698187	T	G	0.00210084	-1.055	0.0824922	36.7241
SEC31A	rs11541628	4	83765605	A	C	0.025286	-0.3095	0.0242434	36.5975
MMUT	rs775536954	6	49450368	C	CTCGGCGA	0.372162	0.102545	0.0080702	36.2649
SERPINE1	rs2227674	7	100776208	G	A	0.20002	-0.118866	0.00935979	36.2265
OLR1	rs936964	12	10292135	A	C	0.275111	0.108129	0.00851445	36.2253
FOLR1	rs115974400	11	71878862	C	T	0.0680828	-0.18134	0.0142889	36.1778
SEPTIN8	rs30512	5	132119157	T	C	0.112193	-0.144814	0.0114144	36.1557
DDHD2	rs571633916	8	38091445	CA	C	0.244148	-0.109152	0.00861559	36.0571
ATXN10	rs138153	22	46107078	C	G	0.706718	-0.106167	0.00838143	36.045
HGF	rs5745687	7	81359051	T	C	0.0651561	-0.185387	0.0147239	35.6251
SNX2	rs27740	5	122204772	T	A	0.552826	0.095797	0.00760905	35.6197
GATD3	rs2187313	21	45544594	C	T	0.81769	-0.124353	0.00990454	35.4288
VWF	rs68120218	12	6141449	A	G	0.344871	0.0975401	0.00777039	35.416
FGR	rs3737803	1	27960792	A	G	0.0734919	-0.178818	0.0142661	35.3155
CLU	rs553014	8	27566514	T	C	0.512897	0.094191	0.00751843	35.2802
SPP1	rs56254643	4	88858885	C	T	0.191739	-0.11418	0.00913278	35.1389
RASSF2	rs2246735	20	4803494	T	C	0.572562	0.0953963	0.0076358	35.0903
CDH3	rs138190335	16	68719119	C	T	0.00391614	0.736063	0.0589439	35.0588
UXS1	rs138588539	2	106804592	CT	C	0.0781473	0.175172	0.0140849	34.7831
ADAMTSL2	rs1008250	9	136397834	G	A	0.282086	0.10608	0.0085307	34.7735
FABP4	rs112313579	8	82391183	TG	T	0.159064	-0.117675	0.00946383	34.7682
PLAT	rs2020921	8	42044965	A	G	0.0251931	-0.280448	0.0225765	34.7029
IGFBP6	rs822688	12	53493387	T	C	0.122227	-0.126037	0.0101717	34.534
CHMP1A	rs460879	16	89712889	T	C	0.427056	-0.0950999	0.00769624	34.3485
PSME2	rs2236352	14	24610733	C	T	0.25591	0.104102	0.00842556	34.3418
IFIT3	rs2274878	10	91102098	G	C	0.246051	-0.108425	0.00878326	34.283
HIP1R	rs10847864	12	123326598	T	G	0.359094	0.0948148	0.0076908	34.1956
TIMP2	rs8066695	17	76913843	C	T	0.454564	0.0932838	0.00759236	33.9706
CCL20	rs1395338	2	228648323	A	G	0.60053	0.0934663	0.00762913	33.7814
TIMP1	rs149986790	X	47446041	A	G	0.00369898	0.686535	0.056113	33.6937
EFCAB14	rs562442365	1	47184700	A	G	0.00839898	-0.528986	0.0432755	33.6338
RTN4IP1	rs2054365	6	107077502	A	G	0.410256	0.0926275	0.00758907	33.5362
VEGFB	rs660442	11	64042997	A	G	0.199604	0.115121	0.0094454	33.4439
SLC39A14	rs35486529	8	22251868	T	C	0.254908	-0.107323	0.00881509	33.3739
DYNLT1	rs2306751	6	159065758	G	C	0.579194	0.0807166	0.00664165	33.2578
TXN	rs146018216	9	113013717	A	G	0.00155642	-1.15226	0.0948862	33.2074
IGSF3	rs2284860	1	117122887	C	T	0.216555	0.109766	0.00904368	33.174
SELENOP	rs10038285	5	42689540	A	G	0.732715	0.103295	0.00851265	33.158
MAVS	rs45437096	20	3844929	T	C	0.14542	-0.135419	0.011166	33.1239
OSTN	rs34711532	3	190849577	CG	C	0.729144	-0.105844	0.00875095	32.9504
FABP9	rs28497692	8	82412691	T	G	0.0384186	-0.224364	0.0185867	32.8242
COL6A3	rs1050785	2	238232752	A	C	0.600759	0.091672	0.00761966	32.6122
SEMA6C	rs758673791	1	151099187	T	TAGAA	0.780703	0.111192	0.00929233	32.2712
CA1	rs12544332	8	86256210	A	C	0.588965	-0.0887517	0.0074213	32.2349
TRIM25	rs2525992	17	54988182	T	C	0.732118	-0.0997392	0.00834171	32.2226
GNPDA1	rs11949303	5	141407705	C	T	0.148605	0.128391	0.010751	32.147
ROBO4	rs59648931	11	124767067	C	T	0.230771	-0.103611	0.00868805	32.0607
ARHGAP25	rs13413887	2	68996668	G	A	0.758171	0.105748	0.00888962	31.9046
ENO3	rs2243090	17	4835217	C	T	0.670175	-0.0903813	0.00760477	31.8478
DCXR	rs61746217	17	79993919	T	C	0.00301579	-0.767439	0.0645742	31.8468
OMG	rs72813607	17	29461525	A	G	0.140247	-0.125182	0.0105362	31.8284
PDIA4	rs6953222	7	148727620	T	G	0.174415	-0.11676	0.00987181	31.5511
EZR	rs3734470	6	159187347	T	A	0.696757	0.0974115	0.00824291	31.4996
FABP3	rs61780805	1	31877051	T	C	0.0477772	-0.191542	0.0162131	31.481
DNPEP	rs115897075	2	220250232	C	G	0.0181815	0.329899	0.0279799	31.3601
MYDGF	rs60893137	19	4656839	C	A	0.0212871	-0.306684	0.0260478	31.274
MTIF3	rs1218825	13	28009920	C	G	0.956075	0.217781	0.0185372	31.1427
ITPR1	rs76604555	3	4856285	A	G	0.122141	-0.137779	0.0117435	31.0605
KLK3	rs62113212	19	51360840	T	C	0.0745135	-0.10504	0.00897829	30.8914
FKBP7	-	2	179343146	C	CTTTT	0.00346916	-0.76397	0.0653828	30.8158
ATG4A	rs5973846	X	107382374	C	T	0.463731	0.0722276	0.00618763	30.7562
GAL	rs76634175	11	68441727	A	T	0.0778132	0.151832	0.0130137	30.7262
STX8	rs8077500	17	9343771	A	G	0.244136	0.102374	0.0087907	30.6177
C2orf69	rs17629007	2	200721555	C	T	0.0321955	0.253144	0.021779	30.5035
CD46	rs1970530	1	207924066	A	G	0.594732	-0.0889131	0.00765588	30.4546
EREG	rs78803121	4	75248505	T	G	0.0580075	-0.188065	0.0162063	30.4076
ACAA1	rs156265	3	38170810	G	C	0.144316	-0.125267	0.0108057	30.3479
GFAP	rs59291670	17	42991449	T	C	0.0214784	0.277537	0.0239523	30.3195
SLC9A3R1	rs745666	17	72744798	C	G	0.438805	0.0915183	0.00791169	30.2202
VCAM1	rs139561173	1	101145190	C	A	0.21131	-0.104881	0.00907079	30.195
CLEC14A	rs10151239	14	38972370	A	C	0.403523	0.084058	0.00730156	29.9418
IL18BP	rs5743659	11	71709878	A	G	0.00612386	-0.54695	0.0475355	29.9106
SEPTIN9	rs55645755	17	75452693	G	A	0.0154635	-0.355477	0.0308949	29.9098
SERPIND1	rs117254553	22	21029718	T	G	0.0026915	-0.872004	0.0759827	29.7608
VWC2L	rs10932542	2	215390981	A	G	0.241207	0.0990683	0.00864412	29.6826
FSTL3	rs916904	19	663929	G	A	0.633526	0.0866776	0.00756545	29.6639
PPP2R5A	rs351409	1	212459257	G	A	0.0208496	-0.301058	0.0263262	29.557
ELOA	rs35863927	1	24051934	C	T	0.596584	0.0861558	0.0075528	29.4143
NOTCH1	rs182330532	9	139401234	A	G	0.00118803	1.21952	0.107048	29.3401
PKD2	rs2728104	4	88973006	C	T	0.110914	-0.137096	0.0120679	29.1815
GFRA3	rs56259296	5	137480609	A	T	0.365455	0.0917365	0.00814322	28.7111
TIGIT	rs6792290	3	114013194	G	C	0.289538	0.0951619	0.00846903	28.5686
PLXNA4	rs6467443	7	132238011	T	G	0.216725	0.104175	0.00928616	28.4797
LY96	rs6472812	8	74917084	G	A	0.95629	-0.202387	0.0180498	28.4521
FHIT	rs13070475	3	59969336	A	G	0.644227	0.0893594	0.00798745	28.3282
KIF1C	rs148934699	17	4925475	T	C	0.00617735	-0.542954	0.0485496	28.3087
EDIL3	-	5	83314602	C	CAT	0.232996	-0.0997867	0.00893204	28.2514
GALNT7	rs144873913	4	174235304	A	C	0.00234098	-0.855181	0.0766961	28.1463
FOLH1	rs61886488	11	49180460	T	G	0.0575251	0.190771	0.0171249	28.0959
ADAMTS15	rs73044885	11	130344063	A	G	0.0548853	0.192702	0.0173208	28.0254
ALDH1A1	rs112596047	9	75548526	T	A	0.265491	0.0908858	0.00817207	28.0062
EPO	rs11976235	7	100320381	T	C	0.00591259	0.546911	0.0492097	27.9691
PPL	rs61499243	16	5000212	T	C	0.111482	0.136523	0.0123003	27.8975
PSME1	rs2236352	14	24610733	C	T	0.255917	0.0942669	0.00849568	27.8814
TG	rs75143612	8	133849655	C	G	0.028213	0.245952	0.0221929	27.8165
TINAGL1	rs945214	1	32047305	G	A	0.61373	-0.0848373	0.00768973	27.5747
ITGB5	rs185447638	3	124526716	A	G	0.0187422	0.29693	0.0269316	27.54
RHOC	rs1006298	1	113061959	C	G	0.48171	0.0839321	0.00763121	27.4107
SEMA4D	rs36020742	9	92051455	T	C	0.183075	0.106862	0.00973858	27.2882
WASHC3	rs10860846	12	102611371	G	T	0.217399	-0.0986504	0.00903151	27.0478
PF4	rs11574452	4	74846661	A	C	0.0450877	-0.200965	0.0184052	27.0288
PNMA1	-	14	74208345	C	CGCTCCTCTGCAGGCTTCCGCA	0.00635101	-0.531331	0.0486622	27.028
SCGN	rs10946788	6	25660510	A	G	0.275168	-0.0924854	0.00847187	27.0184
PCDH1	rs4645358	5	141260085	T	C	0.574738	0.080841	0.00740735	27.0034
MDH1	rs71422399	2	64213877	T	C	0.265186	0.0915329	0.00840294	26.9047
CXCL8	rs74468557	4	74591403	A	G	0.0543904	-0.180273	0.0166288	26.6574
CDC27	rs79702286	17	45296616	G	A	0.101789	0.136035	0.0125701	26.5678
SPARC	rs576037440	5	151062590	A	G	0.00379636	-0.697974	0.064497	26.5665
SNX9	rs688181	6	158092638	C	T	0.716722	-0.089072	0.00826511	26.3539
PLIN1	rs150004289	15	90216446	A	G	0.00287042	-0.759553	0.0704863	26.3493
TNFRSF1A	rs4149584	12	6442643	T	C	0.0166682	-0.302924	0.028173	26.238
MVK	rs28934897	12	110034320	A	G	0.00203398	-1.00678	0.0937138	26.195
FLT3	rs9554228	13	28637838	G	A	0.627197	-0.0844657	0.00788074	26.0767
DARS1	rs149170955	2	136691500	A	G	0.00191893	-0.954211	0.0891773	25.9931
HCLS1	rs3732410	3	121415720	C	T	0.225117	0.0946348	0.00885171	25.9508
MYOM3	rs6700245	1	24417415	C	T	0.146744	-0.106631	0.00999438	25.8476
MXRA8	rs200138692	1	1290917	C	G	0.00111489	-1.12829	0.105773	25.8382
FASLG	rs79419452	1	172672473	A	T	0.156238	-0.0994035	0.00932009	25.8309
TALDO1	rs150770244	11	824410	A	G	0.00719167	0.505969	0.0474413	25.8293
USP28	rs4288784	11	113745608	G	C	0.076991	-0.153331	0.014392	25.7769
WFDC2	rs973446	20	44094375	G	C	0.0784067	-0.138665	0.0130306	25.7189
NTRK2	rs77562929	9	87285367	T	G	0.00714669	0.494632	0.0464933	25.7062
TDP1	rs79027981	14	90428434	G	A	0.0172855	0.306635	0.0288377	25.6799
PDGFC	rs12499706	4	157095850	G	C	0.274729	-0.0912697	0.00860185	25.5745
NEXN	rs71590706	1	78432658	A	AT	0.0763652	-0.148578	0.014005	25.5673
CASP9	rs12024833	1	15866416	G	A	0.524827	-0.0814396	0.0076792	25.55
NSFL1C	rs6042675	20	1485256	C	G	0.389447	-0.0799004	0.00753977	25.5128
NBN	rs74378230	8	91043364	G	A	0.00439784	-0.60723	0.0576189	25.2421
CHCHD10	rs34284791	22	24166789	A	G	0.106556	-0.118256	0.0112612	25.069
TCOF1	rs56180593	5	149740732	T	C	0.00511166	-0.548924	0.0522941	25.0491
STC2	-	5	172763654	T	TA	0.392831	0.0818277	0.00779768	25.0354
CARHSP1	rs12597479	16	8903589	T	G	0.525945	-0.0776729	0.00740213	25.0328
IPCEF1	rs883273	6	154630541	A	C	0.321699	0.0844741	0.00805656	24.9952
RILPL2	rs186269301	12	123917276	A	G	0.0284603	0.235193	0.0224434	24.9687
ACRV1	rs113811036	11	125573435	C	CTT	0.193071	0.0655479	0.00625743	24.9497
ATOX1	rs371549947	5	151131260	T	C	0.000809195	-1.44663	0.138161	24.9286
DNAJC6	rs7527768	1	65758036	G	A	0.584923	0.0794664	0.00759324	24.9047
AK2	rs138577419	1	33502381	C	G	0.00262901	-0.770593	0.0736586	24.8877
SPRY2	rs504122	13	80911525	A	G	0.369756	-0.0819766	0.0078416	24.8527
S100A3	-	1	153520255	A	AC	0.00654291	-0.490361	0.0469497	24.8084
FADD	rs10898847	11	70045922	A	G	0.407972	0.0796562	0.0076401	24.7247
PTPRF	rs2842194	1	44028962	A	G	0.225012	-0.089483	0.00861581	24.5414
SERPINB1	rs6925835	6	2815588	T	C	0.175924	0.10212	0.00983489	24.5301
PTGES2	rs13283456	9	130884753	T	C	0.21026	-0.0969266	0.00933865	24.5104
TOP2B	rs3806631	3	25706846	T	A	0.199832	0.0978074	0.00947288	24.265
SHPK	rs224495	17	3513127	A	G	0.100702	-0.131784	0.0127726	24.2323
IST1	rs79258602	16	71961535	C	A	0.0232745	-0.256534	0.0248769	24.2068
TNFAIP8	rs1035376	5	118648250	A	G	0.882454	0.122677	0.0119011	24.1881
PTPRM	rs72911294	18	8253602	T	C	0.270968	-0.0796528	0.0077284	24.1815
RBPMS2	rs28711906	15	65062278	A	T	0.0482147	0.180936	0.0175589	24.1724
UBAC1	rs112505519	9	138830120	C	G	0.00167601	-0.987854	0.0960518	24.0826
IL36G	rs13410389	2	113738023	A	G	0.161678	-0.106617	0.0103766	24.0381
AGRP	rs188707867	16	67515388	G	C	0.00709892	-0.469091	0.0457189	23.9733
PAFAH2	rs150853838	1	26303228	A	G	0.0039772	-0.653187	0.0637467	23.9115
ANKMY2	rs4719474	7	16676955	A	C	0.376146	0.081885	0.00800392	23.8398
CC2D1A	rs61740117	19	14024269	T	C	0.0135184	-0.325128	0.0319127	23.6492
FLT1	rs552252905	13	28986016	G	C	0.00118954	-1.14473	0.112757	23.4893
TYRP1	rs10960751	9	12675264	C	T	0.629524	-0.0812295	0.0080047	23.4696
CSF3	rs748908389	17	38129525	CT	C	0.470934	0.0762913	0.00752277	23.4414
CNP	-	17	40102154	C	CA	0.726114	0.0855108	0.00843667	23.4157
TK1	rs144204502	17	76183233	T	C	0.0127987	-0.350009	0.0345488	23.3946
MAX	rs8005829	14	65576165	T	C	0.583115	0.0784266	0.00776087	23.2816
FKBPL	rs9469087	6	32129465	G	A	0.00371003	-0.619965	0.0614039	23.2423
FXN	rs112450466	9	71830229	TAAAATA	T	0.379128	0.0787658	0.0078101	23.1919
VTCN1	rs56174814	1	117723307	A	T	0.156687	0.107809	0.0106919	23.1838
NUMB	rs7141139	14	73887890	T	G	0.710949	0.0838935	0.00833259	23.1167
IGHMBP2	rs11228377	11	68603346	C	T	0.598366	-0.0791582	0.00786319	23.1115
POMC	rs3754861	2	25393722	C	A	0.0708338	0.144755	0.0144099	23.0174
OMD	rs35209758	9	94987856	AT	A	0.308793	0.0796698	0.00793527	22.9926
VAMP5	rs6547623	2	85801964	A	T	0.299547	0.0837949	0.0083467	22.9896
SNX18	rs2548611	5	53818895	C	T	0.812345	-0.0964015	0.00965472	22.7509
SCAMP3	rs1142287	1	155230131	T	C	0.256926	-0.0849939	0.00857321	22.441
PTRHD1	rs138426814	2	25013402	C	T	0.0010697	-1.14531	0.115565	22.426
LRIG3	rs11172841	12	59352431	C	A	0.224675	0.0901103	0.00911098	22.3385
HMOX1	rs2071747	22	35777185	C	G	0.0583998	-0.154703	0.0156832	22.2256
AMBN	-	4	71378930	T	TA	0.763293	0.089257	0.009085	22.0546
CCDC80	rs6772337	3	112362188	G	A	0.623862	-0.0698784	0.00711606	22.0338
VCPKMT	rs142528336	14	50581011	C	A	0.00971867	-0.394643	0.0401992	22.0224
RABGAP1L	rs6661868	1	174076767	G	A	0.201387	0.0920795	0.00941468	21.8644
GNAS	rs6026450	20	57272722	G	A	0.632033	0.0753894	0.00771261	21.8404
JAM2	-	21	26914531	C	CCA	0.049491	0.162218	0.0165982	21.8337
ERP44	rs188976415	9	102924058	A	C	0.0035906	-0.593584	0.0608047	21.7861
PAG1	rs4436084	8	82038006	C	T	0.349945	-0.0776617	0.00795736	21.7758
CEP85	rs751511889	1	26637218	T	TAAA	0.9094	0.13154	0.0134966	21.7177
CXCL14	rs13171268	5	134955385	G	C	0.357206	-0.0717531	0.00739308	21.5439
ADGRG1	rs733464	16	57682275	T	C	0.406603	0.0710144	0.00735137	21.3509
EIF4G3	rs11444926	1	21303583	GA	G	0.543236	0.0720452	0.00748173	21.2216
USP8	rs4380013	15	50759428	A	G	0.196402	0.09103	0.00945748	21.2035
CRADD	rs56944668	12	94243853	T	C	0.156959	-0.100031	0.0104112	21.1309
ACOX1	rs10852766	17	73951864	C	T	0.65913	0.0776409	0.00808345	21.118
YES1	rs2741189	18	707511	C	G	0.228722	0.0851272	0.00887244	21.0743
RALY	-	20	32563820	G	GTATATA	0.600846	0.0743794	0.00777001	20.9821
MTSS2	rs2487972	16	70891818	A	T	0.0123649	-0.348333	0.0364951	20.8646
UPB1	rs143493067	22	24919586	A	G	0.00169407	-0.858524	0.0899547	20.8618
OPHN1	rs145954821	X	67663257	T	C	0.0170768	-0.251891	0.0264173	20.8245
MITD1	rs13009147	2	99803998	G	T	0.65241	-0.075435	0.00791199	20.8212
CXCL17	rs11668599	19	42955136	G	A	0.0780617	0.117925	0.0123771	20.7938
CD63	rs187372065	12	56191879	G	C	0.00289062	-0.717184	0.0753197	20.7693
SNAP29	rs5759874	22	21017148	G	A	0.0860274	-0.129764	0.0136533	20.6958
PLA2G4A	rs556306120	1	186936533	GCTACAGAATGAGAATTTCTTACCCTTTACCAGCTGC	G	0.0831547	0.129547	0.0136401	20.6677
SSNA1	rs535590282	9	139714835	T	G	0.00143882	-1.02601	0.10805	20.6601
BAIAP2	rs9989483	17	78971536	T	C	0.172757	0.0952043	0.0100281	20.6521
MECR	rs144612117	1	29544575	CCCTCTGGAAG	C	0.13517	0.107493	0.0113327	20.6164
TNFAIP2	rs576859558	14	103609198	G	T	0.00380182	-0.595813	0.0629665	20.5214
GRAP2	rs148328786	22	40342993	G	A	0.0135451	0.322146	0.0340753	20.4864
RABEP1	-	17	5201951	A	AT	0.472598	0.0712909	0.00754092	20.4861
BOLA2_BOLA2B	rs111894927	16	30361101	C	A	0.0097274	-0.382903	0.040504	20.4844
ARHGAP45	rs34593562	19	1083556	G	A	0.449393	-0.0712126	0.00754728	20.41
RILP	rs183827902	17	1552519	T	C	0.0172241	0.268124	0.0284187	20.407
ENPEP	rs33966350	4	111431444	A	G	0.0127959	-0.323404	0.0343239	20.3545
CCL19	rs10972202	9	34707814	T	C	0.122694	0.105214	0.0112366	20.113
SPRED2	rs7569084	2	65656969	T	C	0.585627	-0.0724007	0.00773413	20.1033
SLMAP	rs1354034	3	56849749	C	T	0.604628	0.0708596	0.00758632	20.0181
CMC1	rs370517451	3	28283101	A	G	0.0145748	-0.31394	0.0336111	20.0178
ERI1	rs7814328	8	8876229	C	T	0.460807	-0.0710323	0.00760663	20.0088
SARG	rs74441312	1	207205404	G	T	0.0185645	0.263385	0.0282371	19.9654
NOS2	rs2297518	17	26096597	A	G	0.188759	-0.0914127	0.00980204	19.9584
LCN2	rs542243688	9	130905550	A	C	0.0285384	-0.236424	0.0254088	19.8722
FOXJ3	rs1139978	1	42657196	G	T	0.138762	-0.102658	0.0110362	19.8604
PLXDC2	rs7919659	10	20584551	C	G	0.200794	0.0855978	0.009215	19.8074
GIT1	rs142511067	17	28056287	G	C	0.021749	0.245339	0.0266189	19.5139
APP	rs8131895	21	27503527	A	C	0.654117	-0.0727454	0.00790977	19.4337
APRT	rs111433410	16	88869195	T	C	0.00973799	-0.35072	0.0382007	19.3694
CTRL	rs20549	16	67969930	G	A	0.16698	0.0894944	0.00983876	19.0286
MSTN	rs143242500	2	190924861	G	A	0.00201601	0.786304	0.0867052	18.9192
GFER	rs61516948	16	2023322	T	C	0.126032	-0.10356	0.0114198	18.9184
P4HB	rs113708033	17	79835930	T	G	0.191801	0.0869644	0.00962074	18.8021
YAP1	rs10791554	11	101923553	A	G	0.453119	0.0623571	0.00690749	18.7552
NEO1	rs11632433	15	73467072	G	T	0.0977212	0.114371	0.0127309	18.5819
CENPF	rs140399039	1	214795521	C	T	0.00105905	-1.09611	0.122373	18.4771
DEFB4A_DEFB4B	rs117797877	8	8164592	T	C	0.0242995	0.232609	0.02599	18.4489
MANF	rs11721253	3	51547219	G	A	0.86477	0.098207	0.0109978	18.3692
MICALL2	rs2289035	7	1538614	A	G	0.397817	0.0689239	0.00772374	18.3457
ANKRD54	rs35496925	22	38424607	G	A	0.0593553	0.143104	0.0160721	18.2682
APOA2	rs4073054	1	161200487	A	C	0.626291	0.0671418	0.00754407	18.2528
CEP170	rs12072595	1	243374815	G	T	0.360129	0.069952	0.00787435	18.1886
TEF	rs4822027	22	41786227	A	G	0.20978	0.0844593	0.00950793	18.1867
EBAG9	rs2022934	8	110567774	A	G	0.385736	-0.0685459	0.00771683	18.1852
HEXIM1	rs36160143	17	43244389	T	C	0.197539	0.0839966	0.00945723	18.1816
LDLRAP1	rs75446219	1	25877492	T	C	0.0357501	0.178848	0.0202296	18.0226
IGBP1	rs113690423	X	69402868	T	C	0.141821	-0.0775868	0.00878177	17.9995
ACTA2	rs1324551	10	90751516	T	C	0.498774	-0.0602131	0.00682485	17.9515
STC1	rs57247992	8	23732894	A	G	0.0765191	0.120611	0.0136923	17.8976
MUC16	rs10421318	19	9120919	A	G	0.350791	-0.0722092	0.00820903	17.8496
RBP2	rs295469	3	139212900	A	G	0.378483	-0.0679184	0.00772362	17.8391
SH2B3	-	12	111911568	G	GA	0.206782	-0.0835437	0.0095246	17.7532
METAP1D	rs138869820	2	172931008	A	G	0.00166384	-0.812331	0.0928181	17.678
NFE2	rs60822569	12	54717508	TTTCTC	T	0.552985	0.0662945	0.00757669	17.6701
C1QTNF6	rs535685845	22	37584323	AGGAGGGAGAGAGGAGGGGAT	A	0.0607557	-0.147411	0.0168609	17.6432
TNFRSF12A	rs74758164	16	3070628	T	C	0.0393235	0.158736	0.0181642	17.6285
PARD3	rs9418120	10	35060501	A	G	0.260496	0.0755386	0.00866169	17.5595
PRDX1	rs2356552	1	46009316	C	T	0.898195	0.108681	0.0124737	17.5282
CGB3_CGB5_CGB8	rs7252920	19	49504260	C	A	0.485616	-0.0613247	0.00704969	17.4749
LACRT	-	12	54991848	G	GA	0.318917	-0.0702702	0.00808114	17.4621
ARG2	rs140881784	14	68132084	C	G	0.00790251	-0.40425	0.0466169	17.3711
GOLM2	rs550761239	15	44670474	T	C	0.00424604	0.556655	0.064215	17.3591
GMFG	rs194016	19	39817100	G	A	0.109803	-0.104162	0.0120398	17.2938
TMED8	rs11620921	14	77939965	G	A	0.602718	-0.0661951	0.00765559	17.2754
CEP43	rs2237276	6	167442115	T	C	0.454698	0.0652832	0.0075844	17.1271
MINK1	rs190385998	17	4778450	A	T	0.00295506	-0.643754	0.0747904	17.1266
PLSCR3	rs2277641	17	7297121	A	G	0.0216462	-0.22429	0.026137	17.0278
BID	rs183393610	22	18252442	A	G	0.00703579	-0.413183	0.0482554	16.9566
LRCH4	rs56328569	7	100202219	G	C	0.222222	0.0774092	0.00905595	16.9018
APOA1	rs2727784	11	116711141	T	C	0.649749	-0.0635894	0.00747609	16.7435
SOST	rs1513671	17	41807310	C	G	0.639132	-0.0611441	0.00720457	16.673
VGF	rs773642372	7	100845660	A	ACTCTCCTC	0.0732216	-0.124863	0.0147295	16.6365
IRAK4	rs183549317	12	44130443	A	G	0.000846778	-1.08496	0.128889	16.4162
ANXA11	rs2784773	10	81919800	C	T	0.644151	0.0662676	0.00788898	16.3502
RAD23B	rs7035725	9	110049914	G	C	0.54975	-0.0641375	0.00763557	16.3496
XRCC4	rs1805377	5	82648943	A	G	0.10695	0.104083	0.01246	16.1783
STAMBP	rs559935910	2	74117117	A	G	0.00161867	-0.898898	0.107926	16.088
PLIN3	rs262557	19	4872095	T	C	0.757438	0.0738843	0.00891668	15.9317
SEMA4C	rs756513821	2	96219017	G	A	0.00112176	-1.04402	0.126093	15.9087
SEZ6	rs778315867	17	27270655	AAACA	A	0.124448	-0.0958638	0.011607	15.8334
CALB2	rs1476089	16	71153772	A	G	0.287668	-0.0693794	0.00841981	15.764
IDS	rs5936292	X	148560698	A	G	0.150272	-0.071219	0.00864417	15.7602
RAB33A	rs144449184	X	129357993	T	A	0.00126855	-0.749392	0.0910823	15.7191
DOK2	rs67385415	8	21853733	C	T	0.445862	0.0620101	0.00754282	15.6953
SUOX	rs141735896	12	56397802	T	C	0.00593375	-0.39315	0.0478282	15.6916
BAG3	rs35434411	10	121429394	A	G	0.0311189	0.177939	0.0216623	15.6705
IL20RA	rs143005532	6	137330486	T	C	0.0015113	0.81529	0.0992907	15.6594
THPO	rs6141	3	184090266	T	C	0.531973	0.062216	0.00758178	15.6408
UNC5D	rs13260977	8	35105155	G	A	0.41793	-0.0640096	0.00781866	15.5714
C19orf12	rs146170087	19	30193654	C	T	0.000956807	-1.00085	0.122289	15.5625
BAP18	rs8065014	17	6888605	A	G	0.0788245	-0.112333	0.0137575	15.4938
LATS1	-	6	150057111	T	TAA	0.363312	-0.0649995	0.00796147	15.4903
TPR	rs115482159	1	186301436	T	C	0.00583876	0.420082	0.0514938	15.4674
IGFBP2	rs4674100	2	217480424	A	G	0.292765	-0.0700512	0.00858953	15.4585
BCR	rs149005797	22	23485100	C	T	0.0042214	-0.540842	0.0663189	15.4576
EIF5	rs138711694	14	103812439	C	T	0.0175777	-0.249859	0.0306619	15.4348
CD34	rs6671850	1	208057800	T	C	0.0639804	0.12253	0.0150618	15.3858
TXNRD1	rs201402862	12	104707047	A	G	0.000836175	-1.16676	0.143744	15.3205
PGA4	rs4414241	11	60972512	T	C	0.243455	0.0783174	0.00966405	15.2742
DFFA	rs183281838	1	10038213	T	G	0.00274987	-0.649072	0.0801488	15.254
SLC4A1	rs145919155	17	42307386	A	G	0.04985	-0.137971	0.0170806	15.1802
SYAP1	rs4830563	X	16762158	A	G	0.290253	-0.055346	0.00686675	15.1175
PIBF1	rs61966211	13	73562649	T	G	0.384432	-0.0618154	0.00766962	15.1167
CCL2	rs12601658	17	32533423	A	T	0.228723	-0.0678942	0.00843879	15.066
DOC2B	rs8069133	17	32311	G	A	0.674116	0.066946	0.00832579	15.0494
BIRC2	rs61754131	11	102248406	G	A	0.00199046	-0.677292	0.0845995	14.9258
MME	rs79837905	3	154785591	G	A	0.0799213	-0.107067	0.0133847	14.9024
MGLL	rs7578	3	127408239	A	G	0.557246	0.0601836	0.00752535	14.8961
TPPP3	rs13334364	16	67332365	C	T	0.0751394	-0.117271	0.0146652	14.8928
CA11	-	19	49115918	C	CAA	0.202324	0.0768303	0.00960926	14.889
SLC16A1	rs6670866	1	113428827	G	A	0.561411	-0.0618751	0.00775414	14.8333
PTX3	rs56025932	3	157155858	C	A	0.042664	-0.150146	0.0188276	14.8163
SOD1	rs7282332	21	33126239	A	G	0.103032	0.0978079	0.0123158	14.7001
LRRFIP1	rs62183645	2	238565893	A	T	0.218389	0.0708423	0.00894947	14.6097
PRDX3	rs7358070	10	120956728	C	G	0.324616	-0.0645647	0.0081671	14.5736
GPR158	rs1931291	10	25718437	T	A	0.694771	-0.0637475	0.00808925	14.4867
ABCA2	-	9	139914353	AC	A	0.0866679	-0.107026	0.0136084	14.4319
GCLM	rs12563495	1	94384624	A	G	0.508741	-0.0602814	0.00766648	14.4259
STX16	rs218476	20	57237670	A	G	0.379576	0.0619739	0.00788796	14.4043
PLEKHO1	rs72692857	1	150001632	C	T	0.165427	0.0781059	0.00995665	14.3622
DSG4	rs34620697	18	28983529	T	C	0.00597496	-0.36792	0.0471234	14.2344
AMOTL2	rs1353778	3	134088443	T	A	0.612658	0.0610168	0.00781582	14.2318
CD74	rs79078220	5	149793650	A	G	0.110344	-0.0870348	0.0111797	14.157
GZMA	rs2047745	5	54489541	C	T	0.208703	0.0697259	0.00897129	14.1125
LAMP1	rs9549739	13	113975290	A	G	0.292233	0.0666853	0.00860225	14.0438
CCL28	rs200708155	5	43560161	GTT	G	0.500635	-0.0567241	0.00733228	13.9896
NUDT5	rs10508438	10	12244079	A	G	0.335603	0.0614984	0.00795365	13.9756
MAPK13	rs12210904	6	36098191	A	C	0.293797	0.0657827	0.00854131	13.8721
PPP1R14D	rs11855641	15	41088017	G	A	0.340105	0.0610645	0.00795297	13.7923
GAGE2A	rs782018143	X	49394003	A	G	0.00666692	0.319171	0.0416395	13.7479
TRAF2	-	9	139822304	T	C	0.599684	-0.0569047	0.00745609	13.636
DDI2	rs41270291	1	15994251	A	G	0.0112695	-0.264148	0.034661	13.5987
RAB11FIP3	rs74847787	16	546321	C	T	0.0307055	-0.16458	0.0216406	13.5459
LHB	rs3795048	19	49520842	T	A	0.0611593	-0.120272	0.0158151	13.5449
OSM	rs4823082	22	30600105	C	G	0.0228829	-0.188281	0.0247745	13.5278
SDHB	-	1	16504694	C	CTT	0.610704	0.0597117	0.00787056	13.484
DPY30	rs72794684	2	31986545	G	A	0.0484715	0.132868	0.0175353	13.452
SIL1	rs2351905	5	138471330	T	C	0.440411	0.059042	0.00779404	13.4457
PLA2G1B	rs11065078	12	120748585	T	C	0.2081	-0.0684269	0.00903342	13.4443
TWF2	rs7622851	3	52333671	G	C	0.497754	0.0567099	0.00749411	13.4189
CCDC134	rs78290111	22	42280064	TG	T	0.357334	-0.0602198	0.00797034	13.3795
HADH	rs17038246	4	108899748	T	C	0.0809598	0.105739	0.0139974	13.3753
TSC22D1	rs963569	13	45242379	T	C	0.781444	-0.0686656	0.0091086	13.3231
MPHOSPH8	rs35424555	13	20221516	G	A	0.122396	0.0880808	0.0116954	13.2988
F11R	rs60315407	1	161032805	C	T	0.291191	0.0627253	0.00834639	13.2457
MSRA	rs12546887	8	10292876	T	C	0.590213	-0.0574071	0.00765517	13.1922
PTK7	rs116450546	6	43057265	T	A	0.03606	0.155729	0.0207938	13.1594
CIAPIN1	rs11458669	16	57507777	TC	T	0.527643	0.056182	0.00750626	13.1444
RPE	rs2723211	2	210880492	A	G	0.446918	0.0569095	0.00760433	13.1415
DTYMK	rs28630677	2	242625961	T	C	0.0420827	-0.138417	0.018518	13.1115
VTI1A	rs79671623	10	114141103	A	G	0.118281	-0.0862424	0.0116255	12.9261
RANBP1	rs76889809	22	20070956	A	C	0.0547095	0.122814	0.0165559	12.9253
BLNK	rs55769428	10	98005835	C	A	0.0380811	-0.149364	0.0201358	12.9243
TSPAN1	rs34463133	1	46651169	A	G	0.0032836	-0.448774	0.060535	12.9099
TIGAR	rs3217860	12	4399050	G	A	0.247681	-0.0662248	0.00894833	12.8685
KIT	rs218263	4	55408104	T	C	0.123755	-0.0799376	0.0108013	12.8682
CALCOCO2	rs606911	17	46908228	A	G	0.158831	0.0754112	0.0101917	12.8636
IL36A	rs895497	2	113763575	G	A	0.70345	-0.0625207	0.00846421	12.8217
DAG1	-	3	49489827	C	CA	0.304574	0.0604033	0.00821737	12.7051
TP53	rs1641549	17	7574775	T	C	0.255103	0.0655565	0.00892039	12.6998
DMP1	rs187930321	4	88571240	C	A	0.00151589	0.715104	0.0975203	12.6473
SKAP1	rs368876017	17	46342863	A	AAAGCAAGC	0.339871	0.0613156	0.00837902	12.5983
ST13	rs1005402	22	41291730	C	T	0.533387	-0.0539065	0.00739254	12.5152
SLIT2	rs1185160	4	20200351	T	G	0.700508	-0.0613791	0.00842192	12.5023
DBNL	rs7799945	7	44109802	G	A	0.327059	0.057692	0.0079418	12.4261
OTOA	rs8055493	16	21771016	G	A	0.425451	-0.0570992	0.00787402	12.3852
CEP152	rs77379665	15	49082509	T	C	0.0332987	0.156936	0.0216604	12.365
CERT	rs10942737	5	74682813	C	T	0.0819824	0.100668	0.0139091	12.3403
CD69	rs12819552	12	9919832	G	A	0.421933	-0.0554819	0.00767925	12.2998
SHH	rs10225434	7	156173333	C	T	0.418668	-0.0567294	0.00786867	12.2507
TSPAN15	rs1227967	10	71267834	C	T	0.501078	-0.0558228	0.00776848	12.1752
FKBP14	rs181397928	7	30136191	C	G	0.000789221	-1.01786	0.141659	12.1734
RAB6A	rs35939600	11	73551143	T	TA	0.149166	0.072636	0.0101351	12.1148
CWC15	rs16921241	11	94707809	G	A	0.682452	-0.0577482	0.00807839	12.0568
NRTN	rs36055559	19	5799433	A	G	0.172458	-0.0761244	0.0106836	11.9838
STXBP1	-	9	130218441	C	CAA	0.594603	-0.0546358	0.00768407	11.9362
PAPPA	rs117448041	9	118342600	C	T	0.0196423	0.187133	0.0263841	11.8808
TNFAIP8L2	rs4970991	1	151004003	C	T	0.793047	0.0664032	0.00936376	11.8773
PDIA3	rs59162344	15	44043346	A	AT	0.763257	0.0653461	0.00922714	11.8473
CXCL13	rs2053526	4	78426029	G	A	0.397441	-0.054512	0.00770465	11.8262
DNAJB1	-	19	14650692	C	CT	0.762919	-0.0636789	0.00901453	11.7912
CIT	rs17527306	12	120247144	C	T	0.0172041	-0.203512	0.0288511	11.7594
STK4	rs2299978	20	43687706	C	T	0.474128	0.0531519	0.00754278	11.7371
SLC27A4	rs137948800	9	131069717	TA	T	0.123182	0.081239	0.0115939	11.6137
MAGED1	rs12847714	X	51678066	T	C	0.143137	-0.063702	0.00912804	11.5259
AKT3	rs4515770	1	243686913	C	T	0.217936	0.0647252	0.00927641	11.5219
VAV3	rs345308	1	108459607	A	G	0.790873	-0.0648352	0.00931194	11.4761
KITLG	rs11105121	12	89364586	T	C	0.662456	-0.0538187	0.00774843	11.4243
GORASP2	rs753954550	2	171825178	T	TAAAGG	0.292506	0.057563	0.00830602	11.3767
TJAP1	rs549884121	6	43515521	CTA	C	0.00630292	-0.323983	0.046763	11.3704
LYSMD3	rs10805870	5	89963988	C	A	0.405013	0.0549871	0.00793836	11.3659
UBXN1	rs142782985	11	62446179	C	G	0.00216952	0.555987	0.0803071	11.3552
LYAR	rs11723339	4	4271886	T	C	0.620695	-0.0546209	0.0078957	11.3385
SF3B4	rs12078573	1	149903609	A	G	0.0787157	-0.0965541	0.0139662	11.3251
ERC2	rs79784038	3	56133667	C	G	0.0256318	-0.169855	0.0246018	11.2967
C2CD2L	rs640603	11	118964330	A	G	0.351749	-0.0560174	0.0081279	11.2595
SERPINB5	rs148729762	18	61161094	A	AAAAC	0.663713	0.0564466	0.00822575	11.1686
RPL14	rs148850234	3	40486865	T	C	0.0523213	-0.118252	0.0173071	11.0788
PSMG3	rs34407549	7	1608812	G	C	0.00806906	-0.289663	0.0424058	11.0732
PPM1F	rs5750281	22	22327787	T	C	0.0429647	-0.126074	0.0184661	11.063
TXNDC9	rs147732775	2	100115083	A	G	0.0110729	0.251055	0.036795	11.0501
BNIP3L	rs201672609	8	26256283	CAAAAT	C	0.637652	0.0539027	0.0079364	10.9558
CTF1	-	16	31000726	T	TAGAAATGGGACTCTGAGGGCTAAC	0.61909	0.0540618	0.00796234	10.9493
FKBP4	rs3814251	12	2903648	C	T	0.0386422	-0.133721	0.0196979	10.946
ENSA	rs190018150	1	150607787	A	G	0.0409685	0.130954	0.0193415	10.892
IL33	rs185705622	9	6291948	C	G	0.00461208	-0.388052	0.0573418	10.8822
TGFBR2	rs56388355	3	30181399	AG	A	0.402492	0.0514973	0.00761902	10.8573
PDGFA	rs144168379	7	641183	T	C	0.00327366	-0.445505	0.0659759	10.8378
MAP2K1	rs77428206	15	66776480	A	C	0.0960566	0.0856371	0.0126898	10.8257
AKR1C4	rs11253048	10	5261159	G	A	0.177002	-0.068129	0.0101002	10.8162

## Sheet: ST4 muti cis-pQTL instrument
ST4: Muti cis-pQTL instruments of explored proteins for validation MR analysis.
Protein	SNP	Chr	Pos	Effect allele	Other allele	Eaf	Beta	Se	nlog10p	Rs	Fs
IFNLR1	rs139958347	1	24187233	C	G	0.039599	-0.942374	0.0214063	422.581	0.0675481	248.513
TDRKH	rs4845556	1	151744858	A	G	0.481154	0.313668	0.00758158	373.399	0.0491239	131.151
APOF	rs2020854	12	56349583	C	T	0.0696631	-0.351487	0.0143282	132.162	0.0160137	13.9069
ICAM3	rs28378712	19	10457472	G	T	0.312787	0.318159	0.00788651	355.11	0.043517	102.867
IFNGR2	rs9808753	21	34787312	G	A	0.140432	1.43267	0.0109754	3702.25	0.495529	17645.8
IL12B	rs4244437	5	158773117	A	G	0.67728	0.559543	0.00771147	1145.22	0.136865	1034.98
BTN3A2	rs183879	6	25987213	C	G	0.261787	-0.372763	0.00916391	361.008	0.0537063	156.834
BTN3A2	rs2498343	6	26644697	A	G	0.649449	-0.274109	0.007853	266.204	0.0342116	63.5316
BTN3A2	rs9393710	6	26367833	G	A	0.133553	-0.956358	0.010985	1647.92	0.211674	2543.18
DDR1	rs3095353	6	30803808	A	T	0.586446	-0.346742	0.00749143	466.961	0.0583181	185.021
HCG22	rs2905757	6	31022828	T	C	0.322964	0.396964	0.00824109	505.614	0.0689125	258.702
HLA-E	rs2523594	6	31326629	T	C	0.621736	-0.321037	0.00757128	392.14	0.0484776	127.714
LTA	rs9332733	6	31927315	G	A	0.0154797	-0.675312	0.0299001	112.222	0.0139004	10.4778
LTA	rs2229092	6	31540757	C	A	0.0637163	-1.4927	0.0151788	2102.11	0.265848	4123.2
MICB	rs3016018	6	31346329	G	C	0.487779	-0.18122	0.00764298	123.553	0.0164105	14.6049
MICB	rs3863205	6	31369659	T	C	0.249026	-0.411797	0.00962002	399.625	0.0634258	218.987
MICB	rs17200810	6	31598730	A	G	0.0259976	0.665941	0.0239815	168.987	0.0224592	27.3618
MICB	rs9296004	6	31966200	C	A	0.0851143	-0.53175	0.0136475	331.348	0.0440367	105.343
MICB	rs3132467	6	31380943	A	G	0.256756	-1.10196	0.0087449	3450.25	0.463462	14831.3
MOG	rs9461541	6	29657418	G	A	0.0487836	-0.450756	0.0166977	159.773	0.0188567	19.2851
TRIM40	rs3815079	6	30146588	T	A	0.233424	-0.275343	0.00906272	202.021	0.0271318	39.9404
AGER	rs204993	6	32155581	G	A	0.319897	-0.16995	0.00787367	102.601	0.0125677	8.56482
ATP6V1G2	rs2239705	6	31513402	A	G	0.157218	0.204384	0.0106679	81.0867	0.0110698	6.64464
PRSS8	rs889555	16	31122571	T	C	0.282237	0.114932	0.00781412	48.2436	0.00535189	1.55297

## Sheet: ST5 Patients information
ST5: Information on patients and controls
Sample	Age	Gender	Biopsy location	Disease
1	52.3342	Female	Arm (right)	Psoriasis_Lesional
2	62.8247	Male	Back	Psoriasis_Lesional
3	58.4301	Female	Leg (left)	Psoriasis_Lesional
5	40.6384	Male	Trunk	Psoriasis_Lesional
7	46.0521	Female	Arm (right)	Psoriasis_Lesional
8	39.2521	Male	Leg (right)	Psoriasis_Lesional
11	39.337	Male	Trunk	Psoriasis_Lesional
12	39.5562	Male	Trunk	Psoriasis_Lesional
13	39.5562	Male	Trunk	Psoriasis_Nonlesional
16	47.6137	Female	Arm (right)	Psoriasis_Lesional
17	44.7397	Male	Leg (right)	Psoriasis_Lesional
18	37.7945	Male	Leg (right)	Psoriasis_Lesional
19	37.4712	Male	Trunk	Control
20	36.589	Male	Trunk	Control
21	65.5699	Male	Trunk	Control
22	40.2274	Male	Leg (right)	Control
23	39.8384	Male	Leg (right)	Control
24	41.0986	Male	Leg (right)	Control
25	51.8767	Female	Arm (left)	Control
26	51.8767	Female	Arm (left)	Control
27	73.5589	Male	Trunk	Control
28	73.5589	Male	Trunk	Control
29	40	Male	Arm (right)	Psoriasis_Lesional
30	39	Male	Leg (right)	Psoriasis_Lesional
31	68	Female	Arm (right)	Psoriasis_Lesional
32	39	Male	Leg (right)	Psoriasis_Lesional
33	57	Male	Leg (right)	Psoriasis_Lesional
34	57	Male	Leg (right)	Psoriasis_Lesional
35	33	Male	Leg (left)	Psoriasis_Lesional
36	37	Male	Leg (right)	Psoriasis_Lesional
37	40	Male	Arm (right)	Psoriasis_Lesional
38	27	Female	Leg (right)	Psoriasis_Lesional
39	27	Female	Leg (right)	Psoriasis_Lesional
40	29	Male	Arm (right)	Psoriasis_Lesional
41	29	Male	Trunk	Psoriasis_Lesional
42	29	Male	Trunk	Psoriasis_Lesional
43	55	Male	Leg (right)	Psoriasis_Lesional
44	55	Male	Leg (right)	Psoriasis_Lesional
45	31	Male	Scalp	Psoriasis_Lesional
46	57	Male	Leg (right)	Psoriasis_Lesional
47	57	Male	Leg (right)	Psoriasis_Lesional
48	57	Male	Leg (right)	Psoriasis_Lesional
49	73	Female	Leg (right)	Psoriasis_Lesional
50	58	Female	Lt let	Psoriasis_Lesional
51	40	Male	Trunk	Psoriasis_Lesional
52	40	Male	Trunk	Psoriasis_Lesional

## Sheet: ST6 Cell annotation
ST6:Cell annotation marker gene.
Cell type	Marker gene
NK cell	KLRB1, "GNLY"
T cell	CD30, "TRAC", "TRBC1", "CD8A", "CD8B", "IFNG", "IL17A", "IL17F", "GZMK", "GZMH", "CD3D", "CD3E"
Treg	TIGIT, "IL2RA", "IFOXP3", "CTLA4"
DC	LAMP3", "CCL22", "LY75", "CIITA", "CD40", "HLA-DQA1", "HLA-DQB1", "HLA-DRB1", "HLA-DRA", "HLA-DRB5", "LYZ", "CD14",
Melaocyte	DCT, "TYRP1", "MLANA"
Keratinocytes	SPRR2A, "SPRR2D", "FABP5", "KRT10", "KRT1", "CCL20", "KRT14", "KRT15"
Fibroblast	DCN, "COL1A1"

## Sheet: ST7 Drug Target for Psoriasis
ST7: Current Psoriasis Drug Targets.
Target Gene Name	Uniprot ID	Uniprot Name	Drug Name
TNF	P01375	Tumor necrosis factor	Etanercept
			Infliximab
			Adalimumab
IL-17A	Q16552	Interleukin-17A	Secukinumab
			Ixekizumab
IL17RA	Q96F46	Interleukin-17 receptor A	Brodalumab
IL-17F/IL-17A	Q96PD4/Q16552	Interleukin-17F/ Interleukin-17A	Bimekizumab
IL12B/IL23A	P29460/ Q9NPF7	Interleukin-12 subunit beta/Interleukin-23 subunit alpha	Ustekinumab
IL23A	Q9NPF7	Interleukin-23 subunit alpha	Guselkumab
			Tildrakizumab
IL1RL2	Q9HB29	Interleukin-1 receptor-like 2	Spesolimab
JAK1/JAK3	P23458/O60674	Tyrosine-protein kinase JAK1/Tyrosine-protein kinase JAK2	Tofacitinib
JAK1	P23458	Tyrosine-protein kinase JAK1	Upadacitinib
TYK2	P29597	Non-receptor tyrosine-protein kinase TYK2	Deucravacitinib
PDE4	Q86V67	Phosphodiesterase isozyme 4	Apremilast
			Roflumilast

## Sheet: ST8 SMR result
ST8:SMR analysis for identifed protein
protein	beta	se	pval
IFNLR1	0.199665	0.0400668	6.25059e-07
TDRKH	0.1807	0.0423492	1.98196e-05
APOF	0.43519	0.0929989	2.87544e-06
ICAM3	0.17048	0.0381431	7.84115e-06
IFNGR2	-0.0484514	0.0150471	0.00128203
IL12B	-0.146017	0.0290518	5.00631e-07
BTN3A2	-0.125358	0.0225623	2.75895e-08
DDR1	0.415035	0.0310094	7.48351e-41
HCG22	-0.280882	0.035693	3.56333e-15
HLA-E	0.224076	0.0411673	5.23769e-08
LTA	0.192347	0.0234891	2.63884e-16
MOG	0.322583	0.0715963	6.6191e-06
TRIM40	-0.330226	0.0545504	1.41655e-09

## Sheet: ST9 lead cis-pQTL MR result
ST9: Exploratory MR analysis on plasma proteins with lead cis-pQTL instrument.
Protein	SNPs	Method	Beta	Se	Pvalue	Pass muti-instrument MR
ATP6V1G2	1	Ration estimate	1.60164	0.108991	6.92065e-49	No
AGER	1	Ration estimate	-1.32777	0.102957	4.72337e-38	No
MICB_MICA	1	Ration estimate	-0.158029	0.0132615	9.71797e-33	No
DDR1	1	Ration estimate	0.452812	0.0406357	7.72791e-29	Yes
HCG22	1	Ration estimate	-0.309789	0.0373976	1.19451e-16	Yes
HLA-E	1	Ration estimate	0.361223	0.0467728	1.13684e-14	No
IL12B	1	Ration estimate	-0.188429	0.0287456	5.56243e-11	Yes
IL12A_IL12B	1	Ration estimate	-0.194196	0.0296255	5.56243e-11	No
LTA	1	Ration estimate	0.130342	0.0221265	3.84438e-09	No
APOF	1	Ration estimate	0.521923	0.0937201	2.56279e-08	Yes
BTN3A2	1	Ration estimate	-0.133013	0.0251203	1.18991e-07	No
IFNLR1	1	Ration estimate	0.205754	0.0423234	1.16522e-06	Yes
TRIM40	1	Ration estimate	-0.268484	0.0563272	1.87452e-06	Yes
ICAM3	1	Ration estimate	0.223869	0.0475834	2.54167e-06	Yes
MOG	1	Ration estimate	0.528184	0.113315	3.1437e-06	Yes
IFNGR2	1	Ration estimate	-0.0579775	0.0129476	7.54019e-06	Yes
TDRKH	1	Ration estimate	0.193947	0.0454082	1.94438e-05	Yes
PRSS8	1	Ration estimate	0.552457	0.130501	2.30218e-05	No
IL7R	1	Ration estimate	0.0717921	0.0171017	2.69344e-05
EGFL7	1	Ration estimate	-0.26792	0.0649449	3.70182e-05
TIMD4	1	Ration estimate	-0.253955	0.0654325	0.000103951
IL10	1	Ration estimate	-0.504961	0.136798	0.000223113
DDX58	1	Ration estimate	0.195078	0.0531187	0.000240197
IL6R	1	Ration estimate	-0.0518454	0.0141366	0.000244965
BCAT1	1	Ration estimate	0.214192	0.0592204	0.000298188
SNX2	1	Ration estimate	0.546673	0.153552	0.000370595
PRSS53	1	Ration estimate	0.0562231	0.016323	0.000572296
BPIFB2	1	Ration estimate	0.196245	0.0571166	0.000590656
KIAA0319	1	Ration estimate	-0.16327	0.047657	0.00061266
MLN	1	Ration estimate	0.11956	0.0351629	0.000673402
CSF2	1	Ration estimate	-0.212431	0.0627701	0.000713676
DAPP1	1	Ration estimate	-0.479167	0.142493	0.000771742
F11R	1	Ration estimate	0.775086	0.235222	0.000983801
TCN1	1	Ration estimate	0.102061	0.0311099	0.00103563
BLVRB	1	Ration estimate	0.395423	0.122616	0.00126016
NFKB1	1	Ration estimate	0.401485	0.124777	0.00129254
PDCD5	1	Ration estimate	-0.135041	0.0432276	0.00178441
ADAMTS4	1	Ration estimate	0.376272	0.120678	0.00182101
ROBO4	1	Ration estimate	-0.495015	0.161586	0.00218783
FAS	1	Ration estimate	-0.169612	0.056176	0.00253369
TOP2B	1	Ration estimate	-0.542523	0.179923	0.00256718
SEPTIN8	1	Ration estimate	0.334671	0.111087	0.00258946
SPRED2	1	Ration estimate	0.607882	0.204251	0.00291886
LGALS9	1	Ration estimate	0.101644	0.0343933	0.00312326
COMT	1	Ration estimate	-0.0940706	0.0320921	0.00337581
BTN1A1	1	Ration estimate	-0.179905	0.0619977	0.00371015
CD7	1	Ration estimate	-0.0917964	0.0322701	0.0044463
CST1	1	Ration estimate	0.0865309	0.0312399	0.00560763
IL1RN	1	Ration estimate	-0.19649	0.0710117	0.00565738
TGFA	1	Ration estimate	0.357969	0.130211	0.00597492
NPPB	1	Ration estimate	0.221174	0.0806056	0.00607127
DBH	1	Ration estimate	-0.0437298	0.0160194	0.00633736
VEGFB	1	Ration estimate	-0.377905	0.139757	0.00685084
IL2RA	1	Ration estimate	-0.0826191	0.0305751	0.00688894
B3GNT7	1	Ration estimate	-0.0543941	0.0202796	0.00731384
TPSAB1	1	Ration estimate	-0.0469294	0.01765	0.00784007
INSL5	1	Ration estimate	-0.217379	0.0817673	0.00784863
FGF2	1	Ration estimate	0.062541	0.023637	0.00814753
ASGR1	1	Ration estimate	0.224534	0.0850231	0.00826971
APOA2	1	Ration estimate	-0.568342	0.216741	0.00873607
CDKN1A	1	Ration estimate	0.311385	0.119619	0.0092371
CTHRC1	1	Ration estimate	0.227487	0.0876455	0.0094444
NTproBNP	1	Ration estimate	0.145271	0.0564284	0.0100404
CXCL1	1	Ration estimate	0.0616563	0.0239733	0.010115
PTPRF	1	Ration estimate	0.524293	0.20418	0.0102345
MAVS	1	Ration estimate	0.420387	0.166565	0.0116075
AIF1	1	Ration estimate	0.32356	0.129219	0.0122812
CD164	1	Ration estimate	-0.243649	0.0980124	0.0129226
NOS2	1	Ration estimate	-0.505402	0.203871	0.013174
CD28	1	Ration estimate	-0.204949	0.0831115	0.0136648
SPRR3	1	Ration estimate	0.145607	0.0591642	0.0138527
FRZB	1	Ration estimate	0.120885	0.0496541	0.014911
MECR	1	Ration estimate	0.554522	0.228581	0.0152694
GLT8D2	1	Ration estimate	-0.132593	0.0550057	0.0159293
SIRPB1	1	Ration estimate	0.0451794	0.0188004	0.0162563
APPL2	1	Ration estimate	-0.266281	0.110931	0.0163758
NFU1	1	Ration estimate	0.381081	0.1588	0.0164058
PLXNB2	1	Ration estimate	-0.0482666	0.020145	0.0165769
SCLY	1	Ration estimate	0.21121	0.0883899	0.0168699
GGH	1	Ration estimate	0.0793564	0.033217	0.016893
SERPINA9	1	Ration estimate	-0.0856245	0.0358987	0.0170712
ECI2	1	Ration estimate	-0.139934	0.0589167	0.0175436
CLEC12A	1	Ration estimate	0.0797606	0.0336075	0.01763
LY9	1	Ration estimate	0.062301	0.0263658	0.0181301
IL1RL1	1	Ration estimate	0.0517975	0.0219306	0.0181824
CILP	1	Ration estimate	-0.116766	0.0495711	0.018497
PLAT	1	Ration estimate	-0.654125	0.278717	0.0189294
LTB	1	Ration estimate	0.204481	0.0874439	0.0193653
PARK7	1	Ration estimate	0.179755	0.0775227	0.0204091
F12	1	Ration estimate	0.0316017	0.013661	0.0207072
ACE	1	Ration estimate	-0.073702	0.0319059	0.0208892
GSTA1	1	Ration estimate	-0.104798	0.0454072	0.0210011
ANGPT2	1	Ration estimate	-0.216182	0.0938482	0.0212492
COL24A1	1	Ration estimate	0.24509	0.106446	0.0213074
SH3GLB2	1	Ration estimate	0.122998	0.0534745	0.0214413
KLK1	1	Ration estimate	0.0379373	0.0165156	0.0216152
CD58	1	Ration estimate	0.16583	0.0724892	0.022158
GALNT10	1	Ration estimate	-0.0893318	0.0391525	0.0225106
VSIR	1	Ration estimate	-0.108146	0.0475447	0.0229292
IL18	1	Ration estimate	0.11054	0.0486186	0.0229895
PCDH12	1	Ration estimate	0.0975902	0.0435511	0.0250377
DUSP13	1	Ration estimate	-0.119834	0.053659	0.0255317
GAL	1	Ration estimate	0.509258	0.228887	0.0260854
GSTA3	2	Ration estimate	-0.0997265	0.0450458	0.0268361
IGFBP7	1	Ration estimate	0.0913699	0.0413387	0.0270861
LUZP2	1	Ration estimate	0.225998	0.102462	0.027407
ELN	1	Ration estimate	0.48038	0.217853	0.0274493
CA1	1	Ration estimate	0.375391	0.170449	0.0276391
PGD	1	Ration estimate	0.0884647	0.0402291	0.0278763
KLK8	1	Ration estimate	-0.119915	0.0547843	0.0286075
IL36A	1	Ration estimate	0.606156	0.277271	0.0288048
SEC31A	1	Ration estimate	0.302596	0.138424	0.0288154
PCSK9	1	Ration estimate	0.0726869	0.0332618	0.0288673
DBI	1	Ration estimate	0.127326	0.0583862	0.029201
LRIG3	1	Ration estimate	-0.440722	0.202786	0.029755
EVI5	1	Ration estimate	0.247929	0.114477	0.0303301
CTSE	1	Ration estimate	0.0603132	0.0280756	0.0316941
MFAP5	1	Ration estimate	-0.213156	0.0995569	0.0322704
CXCL5	1	Ration estimate	-0.0822654	0.0384536	0.0324077
CD200	1	Ration estimate	0.160418	0.0751191	0.0327184
STK4	1	Ration estimate	0.57623	0.270064	0.032869
TNFRSF19	1	Ration estimate	-0.124368	0.0583363	0.0330143
CA3	1	Ration estimate	-0.232662	0.109322	0.0333185
CTSV	1	Ration estimate	0.138896	0.0653528	0.033559
CTSO	1	Ration estimate	-0.182516	0.0860604	0.0339394
CXCL13	1	Ration estimate	-0.554263	0.261708	0.0341858
VEGFA	1	Ration estimate	0.0436647	0.0206715	0.03466
ADAM15	1	Ration estimate	-0.0422978	0.0200583	0.0349667
FST	1	Ration estimate	-0.21519	0.102271	0.0353693
GUCA2A	1	Ration estimate	0.345701	0.164726	0.035848
CLEC1A	1	Ration estimate	0.0981065	0.0467558	0.0358809
MMP12	1	Ration estimate	0.0514037	0.0245877	0.0365616
FGFR2	1	Ration estimate	0.267437	0.128073	0.0367833
TNFRSF9	1	Ration estimate	-0.17192	0.0823981	0.036938
SMAD3	1	Ration estimate	0.136311	0.0653584	0.037015
CPB1	1	Ration estimate	0.275798	0.132302	0.037105
IFNAR1	1	Ration estimate	0.0717366	0.0347533	0.039002
TJAP1	1	Ration estimate	-1.07499	0.520981	0.0390753
TXNDC15	1	Ration estimate	0.031321	0.0151846	0.0391425
BAIAP2	1	Ration estimate	0.359484	0.174742	0.0396646
CXCL6	1	Ration estimate	0.0535564	0.0260929	0.0401182
SMOC2	1	Ration estimate	0.0795327	0.0388281	0.0405279
RNASEH2A	1	Ration estimate	0.309986	0.151404	0.0406179
IGSF21	1	Ration estimate	-0.21243	0.103927	0.0409517
PCDH17	1	Ration estimate	0.0881202	0.0431401	0.041087
MARCO	1	Ration estimate	-0.114179	0.056034	0.041582
HS1BP3	1	Ration estimate	-0.15798	0.0777927	0.0422768
MUC16	1	Ration estimate	-0.403572	0.200238	0.043856
PHACTR2	2	Ration estimate	0.145594	0.0723426	0.0441609
IQGAP2	1	Ration estimate	0.199891	0.0994944	0.0445296
AXL	1	Ration estimate	0.170292	0.0848235	0.0446849
INHBC	1	Ration estimate	-0.051069	0.0254382	0.0446888
DCC	1	Ration estimate	-0.134298	0.066957	0.0448849
ESYT2	1	Ration estimate	-0.310105	0.155638	0.0463186
DARS1	1	Ration estimate	-0.180603	0.0907255	0.0465196
CD276	1	Ration estimate	0.032097	0.016146	0.0468203
CALCOCO2	1	Ration estimate	0.503652	0.253484	0.0469311
CCL19	1	Ration estimate	-0.371916	0.187258	0.0470208
DPP4	1	Ration estimate	-0.124379	0.0626391	0.0470723
MEGF10	1	Ration estimate	0.0729646	0.0368753	0.0478515
LGALS7_LGALS7B	1	Ration estimate	-0.124281	0.0630853	0.0488334
SGSH	1	Ration estimate	-0.0330627	0.01685	0.0497413
LAYN	1	Ration estimate	0.076957	0.0393005	0.05021
CXCL14	2	Ration estimate	-0.389125	0.199903	0.0515867
CPVL	1	Ration estimate	-0.0491659	0.0253013	0.0519899
ESAM	1	Ration estimate	-0.292225	0.150484	0.0521493
TSPAN15	1	Ration estimate	-0.502666	0.259478	0.0527188
DKKL1	1	Ration estimate	-0.0288906	0.0149722	0.053654
CD177	1	Ration estimate	-0.0564411	0.0292633	0.0537639
CRHBP	1	Ration estimate	-0.048981	0.0254111	0.0539117
CFB	1	Ration estimate	-0.0868834	0.0455591	0.0565144
PTPRH	1	Ration estimate	0.0454385	0.023858	0.0568398
CLEC1B	1	Ration estimate	-0.18659	0.0983674	0.0578447
PLA2G2A	1	Ration estimate	0.041554	0.021957	0.0584214
MFAP4	1	Ration estimate	0.135266	0.071539	0.0586509
CFHR2	1	Ration estimate	0.0285751	0.015114	0.058673
C1QTNF5	1	Ration estimate	-0.209358	0.110775	0.0587651
F10	1	Ration estimate	-0.15021	0.0795782	0.0590824
BAG3	1	Ration estimate	0.408824	0.216662	0.0591706
CPE	1	Ration estimate	0.117357	0.0622016	0.0591976
SDC4	1	Ration estimate	0.120017	0.0637505	0.0597531
CD48	1	Ration estimate	-0.0513996	0.0273202	0.0599204
CLEC4D	1	Ration estimate	0.051849	0.0275723	0.0600434
FKBP5	1	Ration estimate	-0.14431	0.0770988	0.0612406
CD22	1	Ration estimate	0.10405	0.0558203	0.0623201
CHMP6	1	Ration estimate	0.152274	0.0818825	0.0629321
FCGR2A	1	Ration estimate	-0.0291468	0.0156812	0.0630675
KAZALD1	1	Ration estimate	0.0289004	0.0156038	0.064006
SPESP1	1	Ration estimate	-0.0976454	0.052779	0.0643019
FSHB	1	Ration estimate	-0.238168	0.129386	0.065658
TNFSF11	1	Ration estimate	-0.237862	0.130537	0.0684275
RBP1	1	Ration estimate	0.240919	0.132305	0.0686175
CXCL16	1	Ration estimate	-0.136026	0.0751978	0.0704653
IRAK4	1	Ration estimate	0.243268	0.134584	0.0706753
PVALB	1	Ration estimate	-0.0385849	0.0213707	0.0709955
TST	1	Ration estimate	-0.290689	0.161002	0.0709955
CD4	1	Ration estimate	0.0787518	0.0436375	0.0711243
PLAU	1	Ration estimate	0.195404	0.108473	0.0716383
CSF3R	1	Ration estimate	-0.0488092	0.0271205	0.0719056
PSRC1	1	Ration estimate	0.154365	0.0859461	0.0724831
PRG3	1	Ration estimate	-0.186494	0.104063	0.0731143
CXCL8	1	Ration estimate	-0.357619	0.19957	0.0731405
CXCL8	1	Ration estimate	-0.357619	0.19957	0.0731405
CXCL8	1	Ration estimate	-0.357619	0.19957	0.0731405
CXCL8	1	Ration estimate	-0.357619	0.19957	0.0731405
CDON	1	Ration estimate	-0.259309	0.14482	0.0733634
PALM2	1	Ration estimate	0.127879	0.0715555	0.0739157
GP6	1	Ration estimate	0.0940569	0.0526573	0.0740655
TK1	1	Ration estimate	-0.190518	0.106726	0.0742429
TNFSF12	1	Ration estimate	0.0788376	0.0441726	0.0742997
PRND	1	Ration estimate	0.0925387	0.0519159	0.0746719
CD40	1	Ration estimate	-0.0671556	0.0377627	0.0753449
TREH	1	Ration estimate	0.0305365	0.0171742	0.0753962
GPNMB	1	Ration estimate	0.0843388	0.0477865	0.0775794
IFNGR1	1	Ration estimate	-0.146174	0.0828426	0.0776512
CR1	1	Ration estimate	-0.0588631	0.0333834	0.0778589
RASSF2	1	Ration estimate	-0.280019	0.159115	0.0784328
TNFRSF1B	1	Ration estimate	-0.214167	0.121918	0.0789789
NAPRT	1	Ration estimate	0.0738251	0.0420963	0.0794784
TCN2	1	Ration estimate	-0.0504471	0.0288134	0.0799772
NHLRC3	1	Ration estimate	0.272131	0.155442	0.0799998
FLRT2	1	Ration estimate	-0.0463987	0.0265422	0.0804442
TF	1	Ration estimate	-0.0818864	0.0468449	0.0804584
EPHA2	1	Ration estimate	-0.202052	0.115721	0.0808071
MBL2	1	Ration estimate	-0.0287882	0.0165189	0.0813781
IGFBP3	1	Ration estimate	-0.056279	0.03235	0.0819129
LGALS4	1	Ration estimate	-0.287775	0.165702	0.0824398
FOLH1	1	Ration estimate	-0.334089	0.193223	0.083804
XCL1	1	Ration estimate	-0.0349635	0.0202251	0.08386
IGLC2	1	Ration estimate	0.139722	0.0809379	0.0842953
PMM2	1	Ration estimate	0.0823971	0.0477308	0.0842953
LYPD8	1	Ration estimate	-0.0594864	0.0344745	0.0844339
NFATC1	1	Ration estimate	0.226746	0.131439	0.084508
TNFSF14	1	Ration estimate	0.0949055	0.0551102	0.0850503
VSIG2	1	Ration estimate	0.12774	0.0743032	0.0855838
SPINK1	1	Ration estimate	-0.0658602	0.0383303	0.0857553
VNN2	1	Ration estimate	-0.0365742	0.021324	0.0863154
GALNT7	1	Ration estimate	0.331462	0.193689	0.0870235
CASP8	1	Ration estimate	0.127451	0.0745265	0.0872393
PIGR	1	Ration estimate	-0.307174	0.180077	0.0880468
RAB44	1	Ration estimate	-0.190702	0.111869	0.0882511
SIGLEC9	1	Ration estimate	-0.043202	0.0253527	0.0883744
ENG	1	Ration estimate	-0.0944855	0.0555224	0.0888017
EXTL1	1	Ration estimate	0.0745274	0.0438418	0.0891466
SERPINF2	1	Ration estimate	-0.149019	0.0877164	0.0893423
CD34	1	Ration estimate	-0.414578	0.244725	0.0902536
CPA1	1	Ration estimate	-0.153362	0.0905479	0.0903211
PLEKHO1	1	Ration estimate	-0.438144	0.259358	0.0911546
CCDC134	1	Ration estimate	0.423839	0.251075	0.0913929
AMOTL2	1	Ration estimate	-0.399741	0.237936	0.0929507
WFDC1	1	Ration estimate	0.0740065	0.0441354	0.0935805
ERP44	1	Ration estimate	0.481017	0.287012	0.093749
PARP1	1	Ration estimate	-0.167649	0.100305	0.0946458
GASK1A	1	Ration estimate	0.0331648	0.0198512	0.0947866
ENPP7	1	Ration estimate	-0.0257839	0.0154408	0.0949477
PSTPIP2	1	Ration estimate	0.159764	0.0957197	0.0951016
SERPINE2	1	Ration estimate	-0.0470567	0.0282124	0.0953268
PRTFDC1	1	Ration estimate	0.0805864	0.0485104	0.096669
TPMT	1	Ration estimate	-0.0625561	0.0377663	0.0976406
PENK	1	Ration estimate	0.0785007	0.0474566	0.0980958
PMVK	1	Ration estimate	-0.301145	0.182332	0.0986107
CLEC4C	1	Ration estimate	0.0307395	0.0186327	0.0989907
HDGF	1	Ration estimate	0.0215565	0.0130674	0.0990172
CCL18	1	Ration estimate	0.0459437	0.0278779	0.0993459
JAM3	1	Ration estimate	-0.209364	0.127154	0.099654
CEP20	1	Ration estimate	0.315004	0.191501	0.0999867
RPA2	1	Ration estimate	0.294176	0.178867	0.100039
EGLN1	1	Ration estimate	0.200951	0.122472	0.100842
GNAS	1	Ration estimate	0.314092	0.191994	0.101851
CEACAM20	1	Ration estimate	-0.206865	0.126854	0.102948
APOA4	1	Ration estimate	0.165144	0.101333	0.103163
A1BG	1	Ration estimate	0.106717	0.0655259	0.103394
PGLYRP4	1	Ration estimate	0.084299	0.0518212	0.103795
CST6	1	Ration estimate	0.125097	0.0769699	0.104104
ACY3	1	Ration estimate	-0.0983797	0.0605372	0.104139
VSTM2L	1	Ration estimate	-0.216779	0.133472	0.104342
F2R	1	Ration estimate	-0.193322	0.119546	0.105847
ECE1	1	Ration estimate	-0.420124	0.25981	0.105869
NEO1	1	Ration estimate	0.305475	0.188926	0.105898
PI3	1	Ration estimate	0.0821012	0.0507895	0.105987
NTRK2	1	Ration estimate	-0.28281	0.174975	0.106032
ADA2	1	Ration estimate	0.115213	0.0714604	0.106904
SHISA5	1	Ration estimate	0.418729	0.259972	0.107252
LAIR2	1	Ration estimate	-0.0374678	0.0233829	0.109075
RBM17	1	Ration estimate	-0.124343	0.07776	0.109807
RETN	1	Ration estimate	0.133989	0.0840381	0.110851
SCGB3A2	1	Ration estimate	-0.11868	0.0744854	0.111085
PLCB2	1	Ration estimate	-0.181566	0.113999	0.111228
SF3B4	1	Ration estimate	0.50793	0.31913	0.111473
BOLA1	1	Ration estimate	0.25472	0.16005	0.111496
KLK3	1	Ration estimate	0.429384	0.269804	0.111504
CDHR5	1	Ration estimate	-0.0438844	0.0275776	0.111542
HCLS1	1	Ration estimate	0.293022	0.184145	0.111551
DKK3	1	Ration estimate	-0.0637612	0.0401401	0.112181
NT5C	1	Ration estimate	-0.0520279	0.0327824	0.112497
BLNK	1	Ration estimate	0.348516	0.219983	0.11313
IL10RB	1	Ration estimate	0.0424044	0.0267676	0.113155
GRHPR	1	Ration estimate	-0.0860416	0.0544774	0.114244
FASLG	1	Ration estimate	0.334107	0.21173	0.114569
CEACAM19	1	Ration estimate	-0.177095	0.112404	0.115137
APBB1IP	1	Ration estimate	0.110865	0.0703718	0.115159
GALNT5	1	Ration estimate	0.13041	0.082812	0.115309
KLK13	1	Ration estimate	0.0515978	0.0327893	0.115577
SEMA4D	1	Ration estimate	0.252979	0.160822	0.115712
TYRO3	1	Ration estimate	-0.0373434	0.0237812	0.116348
WFIKKN2	1	Ration estimate	0.0343824	0.0219028	0.116469
DDI2	1	Ration estimate	0.727887	0.464255	0.116913
SELPLG	1	Ration estimate	-0.0294375	0.0187875	0.117146
MAP4K5	1	Ration estimate	-0.183213	0.116935	0.117162
FAM3D	1	Ration estimate	0.0681288	0.0435294	0.117555
CD300C	1	Ration estimate	-0.0467505	0.0299039	0.117968
GPC5	1	Ration estimate	0.0273251	0.0174881	0.118172
TSPAN1	1	Ration estimate	0.5107	0.327042	0.118389
NUMB	1	Ration estimate	-0.32274	0.207225	0.119366
NELL1	1	Ration estimate	-0.0639165	0.0410775	0.119709
ADH1B	1	Ration estimate	0.0814779	0.0523703	0.119755
PTGR1	1	Ration estimate	0.0824735	0.0531139	0.120478
DYNLT1	1	Ration estimate	-0.272889	0.175813	0.120624
COL1A1	1	Ration estimate	0.206674	0.133308	0.121058
CFHR5	1	Ration estimate	0.0308765	0.0199386	0.121482
KLK12	1	Ration estimate	0.0187986	0.0122138	0.123773
MST1	1	Ration estimate	0.0211823	0.0137942	0.124638
FGFBP2	1	Ration estimate	0.0407684	0.0265523	0.124685
ALCAM	1	Ration estimate	0.194234	0.126746	0.125409
PAFAH2	1	Ration estimate	-0.782018	0.510309	0.125414
GLB1	1	Ration estimate	-0.0977255	0.0638545	0.125908
CLC	1	Ration estimate	0.276246	0.180804	0.126543
WNT9A	1	Ration estimate	-0.171625	0.112379	0.126711
VIT	1	Ration estimate	-0.0507733	0.0333164	0.127515
SERPINA4	1	Ration estimate	-0.0394545	0.0258896	0.127521
DMP1	1	Ration estimate	-0.799556	0.525055	0.127808
SCG3	1	Ration estimate	-0.043641	0.0286816	0.128117
ADAM12	1	Ration estimate	-0.171642	0.113101	0.129117
SV2A	1	Ration estimate	0.158418	0.104398	0.129156
DXO	1	Ration estimate	0.0541856	0.0358264	0.13042
FABP3	1	Ration estimate	0.302775	0.200386	0.130799
SPINT2	1	Ration estimate	0.128902	0.085312	0.130803
SARG	1	Ration estimate	-0.302165	0.200069	0.130966
IDO1	1	Ration estimate	-0.0869796	0.0576122	0.131109
IDO1	1	Ration estimate	-0.0869796	0.0576122	0.131109
IDO1	1	Ration estimate	-0.0869796	0.0576122	0.131109
IDO1	1	Ration estimate	-0.0869796	0.0576122	0.131109
DSC2	1	Ration estimate	-0.102463	0.0679227	0.131421
CFH	1	Ration estimate	0.0756293	0.0501973	0.131903
CHGA	1	Ration estimate	0.124925	0.0830033	0.132309
BPIFA2	1	Ration estimate	-0.15463	0.102807	0.13256
CHCHD6	1	Ration estimate	-0.0915182	0.0609226	0.133044
CCDC50	1	Ration estimate	-0.123384	0.0825235	0.134877
BTN2A1	1	Ration estimate	-0.103817	0.069607	0.135836
BCR	1	Ration estimate	0.35001	0.235487	0.137193
DCBLD2	1	Ration estimate	0.246054	0.166064	0.138425
ARHGAP25	1	Ration estimate	-0.229743	0.155155	0.138677
ADAMTS8	1	Ration estimate	-0.0486114	0.0329142	0.139699
DSG3	1	Ration estimate	0.083989	0.0568922	0.139867
HSDL2	1	Ration estimate	-0.0349741	0.0237025	0.140065
TBC1D23	1	Ration estimate	-0.136631	0.0926477	0.140284
CHCHD10	1	Ration estimate	-0.22371	0.151922	0.140878
ADA	1	Ration estimate	0.0391655	0.0266072	0.141025
NIT2	1	Ration estimate	0.801033	0.544201	0.141036
TNR	1	Ration estimate	0.0559506	0.0380348	0.141281
UXS1	1	Ration estimate	-0.15458	0.105111	0.141389
PDCD1LG2	1	Ration estimate	-0.0352616	0.0240258	0.142198
OPTC	1	Ration estimate	-0.280022	0.191436	0.143536
PKD2	1	Ration estimate	-0.291769	0.200063	0.144734
IST1	1	Ration estimate	-0.197509	0.135463	0.144832
LCN15	1	Ration estimate	-0.0343762	0.0236129	0.145442
PAM	1	Ration estimate	0.0403182	0.0276962	0.145467
VEGFC	1	Ration estimate	0.944475	0.649532	0.145923
TFPI	1	Ration estimate	-0.0640873	0.0441024	0.146182
BANK1	1	Ration estimate	0.182765	0.126302	0.147884
CDH3	1	Ration estimate	-0.465592	0.322188	0.148432
UBE2L6	1	Ration estimate	0.0893949	0.0619198	0.148817
FOLR1	1	Ration estimate	0.187554	0.130471	0.150573
RPL14	1	Ration estimate	0.377107	0.262506	0.150843
ITGA11	1	Ration estimate	-0.0997368	0.069451	0.150981
RLN2	1	Ration estimate	0.165462	0.115298	0.151264
FGF21	1	Ration estimate	-0.167748	0.117029	0.151745
TDP1	1	Ration estimate	0.208633	0.145976	0.152938
TAFA5	1	Ration estimate	0.119423	0.0836053	0.153174
GM2A	1	Ration estimate	0.0308448	0.0215965	0.153225
FCAR	1	Ration estimate	0.0263777	0.0185052	0.154036
SHMT1	1	Ration estimate	-0.02953	0.02078	0.155294
RAD23B	1	Ration estimate	-0.317518	0.223682	0.155752
COL5A1	1	Ration estimate	-0.0912671	0.0644057	0.156464
GCHFR	1	Ration estimate	0.181825	0.128345	0.156575
IL5RA	1	Ration estimate	-0.0745492	0.0527583	0.157646
SIRPA	1	Ration estimate	0.0168812	0.0119558	0.157961
MSTN	1	Ration estimate	-0.126765	0.0898963	0.158502
KLK4	1	Ration estimate	-0.0505911	0.0359034	0.158808
PLA2G15	1	Ration estimate	-0.0888736	0.0631196	0.159126
PCBD1	1	Ration estimate	-0.115812	0.0822827	0.159282
ACP1	1	Ration estimate	0.0546966	0.0390518	0.161328
CCS	1	Ration estimate	0.0416435	0.0297426	0.161475
RTBDN	1	Ration estimate	-0.122955	0.0878208	0.161491
GMFG	1	Ration estimate	-0.303827	0.218042	0.163489
CD70	1	Ration estimate	0.0266934	0.019171	0.163806
KLKB1	1	Ration estimate	0.0534411	0.038423	0.164267
GCNT1	1	Ration estimate	0.0543038	0.0391323	0.165229
CCL23	1	Ration estimate	-0.0529659	0.0381964	0.165542
SAA4	1	Ration estimate	0.0574997	0.0415039	0.165929
TCTN3	1	Ration estimate	0.0337948	0.024406	0.166147
CCL16	1	Ration estimate	-0.0297099	0.0214968	0.166953
PIBF1	1	Ration estimate	-0.328976	0.238504	0.167792
EFNA1	1	Ration estimate	-0.0615537	0.0447092	0.168587
FUOM	1	Ration estimate	0.237402	0.172824	0.169545
VCAM1	1	Ration estimate	-0.223698	0.162972	0.169872
ARHGAP45	1	Ration estimate	-0.275895	0.201266	0.170439
OMG	1	Ration estimate	0.252506	0.184271	0.170594
ERBB3	1	Ration estimate	0.165594	0.120962	0.171009
FGFBP1	1	Ration estimate	0.181584	0.132974	0.172077
MAPKAPK2	1	Ration estimate	0.142131	0.104373	0.173273
NCAM1	1	Ration estimate	-0.0673503	0.0495154	0.17377
GP5	1	Ration estimate	-0.166786	0.122781	0.174336
CD209	1	Ration estimate	0.0513422	0.0378169	0.174574
CLEC4M	1	Ration estimate	0.0582974	0.0429399	0.174574
UROD	1	Ration estimate	0.0466788	0.0343849	0.17461
RBP2	1	Ration estimate	-0.320991	0.236621	0.17492
RECK	1	Ration estimate	0.175898	0.129685	0.174988
SPON2	1	Ration estimate	0.0968105	0.0713812	0.175021
LRG1	1	Ration estimate	0.0351433	0.0259194	0.17514
SPINT3	1	Ration estimate	0.212663	0.15701	0.175591
XRCC4	1	Ration estimate	-0.237107	0.175341	0.176291
AAMDC	1	Ration estimate	0.0230133	0.0170237	0.176426
TNC	1	Ration estimate	-0.0890302	0.0659183	0.176819
TIGIT	1	Ration estimate	0.236287	0.175285	0.177655
BAP18	1	Ration estimate	-0.244494	0.182124	0.179446
NRP2	1	Ration estimate	0.104306	0.0777342	0.179651
CRACR2A	1	Ration estimate	-0.151428	0.112876	0.179741
COCH	1	Ration estimate	0.061375	0.0457651	0.179892
ACP5	1	Ration estimate	0.0535946	0.0400092	0.18039
EPO	1	Ration estimate	0.973389	0.72957	0.18214
ADM	1	Ration estimate	0.119156	0.0894673	0.182912
ADAMTSL2	1	Ration estimate	0.190372	0.143214	0.183752
FAM3B	1	Ration estimate	0.0411832	0.0309927	0.183913
PRTG	1	Ration estimate	0.0442136	0.0332749	0.183934
LRP11	1	Ration estimate	-0.03198	0.0241097	0.184695
SERPINH1	1	Ration estimate	0.139991	0.10562	0.185033
FAM172A	1	Ration estimate	0.25153	0.190188	0.185992
ERBB4	1	Ration estimate	-0.0934036	0.0707203	0.186585
PVR	1	Ration estimate	0.0288024	0.0218132	0.186698
CCN4	1	Ration estimate	-0.043439	0.0328983	0.186702
COMP	1	Ration estimate	0.104076	0.0789083	0.187187
BCAM	1	Ration estimate	-0.117662	0.0893067	0.187669
CD6	1	Ration estimate	0.0269476	0.0204651	0.187919
CCL5	1	Ration estimate	0.112265	0.0854488	0.188903
TNFRSF13B	1	Ration estimate	-0.179214	0.13661	0.189563
SLAMF6	1	Ration estimate	-0.109371	0.0834744	0.190115
PXN	1	Ration estimate	-0.0290737	0.0222706	0.191731
AMBP	1	Ration estimate	-0.438272	0.335737	0.191756
DAPK2	1	Ration estimate	-0.0495177	0.0379388	0.191825
FABP6	1	Ration estimate	-0.141224	0.108332	0.19236
PYY	1	Ration estimate	-0.0814163	0.0626706	0.193905
WASF1	1	Ration estimate	0.0643808	0.0495586	0.193915
LRRFIP1	1	Ration estimate	-0.366311	0.282127	0.194153
ATXN10	1	Ration estimate	0.197846	0.1524	0.194217
SCRN1	1	Ration estimate	0.209678	0.162092	0.195815
NID1	1	Ration estimate	-0.0802048	0.06217	0.19702
RNASET2	1	Ration estimate	-0.0452633	0.0351548	0.197905
HSPG2	1	Ration estimate	0.111167	0.0864031	0.19823
ADGRE5	1	Ration estimate	0.079839	0.0620849	0.198456
S100A14	1	Ration estimate	0.105722	0.0822686	0.198761
CPM	1	Ration estimate	-0.339802	0.264569	0.199015
OXT	1	Ration estimate	-0.0320882	0.0249849	0.199035
CD59	1	Ration estimate	0.0765534	0.0596918	0.199675
PTPRN2	1	Ration estimate	-0.124554	0.0971343	0.199742
CD80	1	Ration estimate	0.0479999	0.0375983	0.201726
MERTK	1	Ration estimate	0.0722378	0.0566843	0.202526
CST3	1	Ration estimate	-0.0663263	0.0520577	0.202631
SUOX	1	Ration estimate	1.59479	1.25494	0.203799
MEP1B	1	Ration estimate	-0.016981	0.0133647	0.203875
IL10RA	1	Ration estimate	-0.119737	0.0942826	0.204092
CCL2	1	Ration estimate	-0.324568	0.255816	0.204527
F7	1	Ration estimate	0.0418276	0.032969	0.204549
ANXA2	1	Ration estimate	-0.041913	0.0331099	0.205558
TTF2	1	Ration estimate	-0.0440403	0.0347935	0.205598
TNFRSF12A	1	Ration estimate	0.275024	0.217978	0.207054
RTN4IP1	1	Ration estimate	-0.199305	0.158022	0.20722
CPB2	1	Ration estimate	-0.0338584	0.026881	0.207826
IGHMBP2	1	Ration estimate	-0.229641	0.182479	0.208227
DLL1	1	Ration estimate	-0.114377	0.0909485	0.208535
KIF1C	1	Ration estimate	0.575544	0.457658	0.208541
IL6ST	1	Ration estimate	0.105219	0.0838071	0.209301
GHR	1	Ration estimate	-0.0296605	0.0236312	0.209427
AREG	1	Ration estimate	-0.125503	0.100078	0.209822
CLEC10A	1	Ration estimate	-0.0336428	0.0269317	0.211596
TSC22D1	1	Ration estimate	-0.399854	0.320478	0.212148
GRP	1	Ration estimate	-0.0445018	0.035708	0.212666
CA6	1	Ration estimate	-0.0289982	0.0232903	0.213103
FAM171B	1	Ration estimate	0.0554622	0.044555	0.213204
DPT	1	Ration estimate	-0.0536886	0.0431395	0.213302
CDH5	1	Ration estimate	-0.0811737	0.065261	0.213561
LAG3	1	Ration estimate	-0.102429	0.0823804	0.213733
FSTL3	1	Ration estimate	-0.208462	0.167681	0.213792
CD55	1	Ration estimate	-0.0412895	0.0332344	0.214099
SPP1	1	Ration estimate	-0.198046	0.159596	0.214636
IL22RA1	1	Ration estimate	0.0753854	0.0607943	0.214973
DDC	1	Ration estimate	0.0621718	0.0501919	0.215463
VSIG10	1	Ration estimate	0.0251209	0.0203089	0.216111
DPP10	1	Ration estimate	-0.0674034	0.0545549	0.216639
B4GAT1	1	Ration estimate	-0.0653084	0.0530457	0.218259
RRM2B	1	Ration estimate	0.185317	0.150548	0.218344
CA9	1	Ration estimate	0.166491	0.135266	0.218383
PSMG3	1	Ration estimate	-0.879108	0.715528	0.219217
FGF23	1	Ration estimate	0.168829	0.137825	0.220594
PTPRM	1	Ration estimate	0.232671	0.189966	0.220648
MMP9	1	Ration estimate	-0.122114	0.0998973	0.221557
MYOM3	1	Ration estimate	0.228834	0.187722	0.222843
IGFBP2	1	Ration estimate	-0.267025	0.220439	0.225768
KEL	1	Ration estimate	-0.091382	0.0754695	0.225954
TEX101	1	Ration estimate	0.0784082	0.064971	0.227502
PZP	1	Ration estimate	-0.058836	0.0487888	0.227843
DPEP1	1	Ration estimate	-0.0216582	0.0179775	0.228304
PF4	1	Ration estimate	0.230386	0.191307	0.228485
TBCC	1	Ration estimate	-0.0986082	0.0819914	0.229106
SWAP70	1	Ration estimate	-0.137318	0.114229	0.229316
ACADM	1	Ration estimate	0.136586	0.113865	0.230317
AKR7L	1	Ration estimate	0.109957	0.0916729	0.230355
THY1	1	Ration estimate	0.0516383	0.0430521	0.230358
PTPRS	1	Ration estimate	0.0459901	0.038381	0.230819
GFER	1	Ration estimate	-0.222263	0.185742	0.231452
CD8A	1	Ration estimate	-0.0794038	0.0664348	0.232004
APRT	1	Ration estimate	0.537335	0.449798	0.232238
SELE	1	Ration estimate	-0.191062	0.160043	0.23255
VSTM1	1	Ration estimate	0.0220388	0.0184985	0.233503
HGFAC	1	Ration estimate	0.0409985	0.0344611	0.234164
PODXL	1	Ration estimate	-0.0738573	0.0621324	0.234554
TNFRSF8	1	Ration estimate	-0.110902	0.0935157	0.235653
CELSR2	1	Ration estimate	-0.0445476	0.0376014	0.236123
PDGFRB	1	Ration estimate	0.0146178	0.0123424	0.236274
CD244	1	Ration estimate	-0.0827356	0.0699082	0.236615
SPAG1	1	Ration estimate	0.0239167	0.0202348	0.237221
ANXA3	1	Ration estimate	-0.20393	0.172584	0.237352
IL18R1	1	Ration estimate	0.0237716	0.0201615	0.238376
GLRX	1	Ration estimate	-0.0439508	0.0372776	0.238393
VAV3	1	Ration estimate	-0.306958	0.260519	0.238694
S100A16	1	Ration estimate	0.164079	0.139301	0.238849
SEMA7A	1	Ration estimate	0.137726	0.117313	0.240393
ADAM23	1	Ration estimate	-0.03997	0.0340807	0.240874
LDLRAP1	1	Ration estimate	0.271433	0.231618	0.241238
GDF15	1	Ration estimate	0.0799478	0.0682233	0.241255
CD164L2	1	Ration estimate	-0.0346835	0.0296257	0.24171
FBLN2	1	Ration estimate	-0.0632894	0.0540605	0.241714
MINK1	1	Ration estimate	0.229769	0.196331	0.241874
RWDD1	1	Ration estimate	-0.262859	0.224833	0.242352
C1QTNF9	1	Ration estimate	0.0189932	0.0162666	0.242962
CCDC80	1	Ration estimate	-0.242647	0.208056	0.243509
TBC1D17	1	Ration estimate	-0.0411334	0.0353091	0.244039
MATN3	1	Ration estimate	-0.0319227	0.027436	0.244612
APOE	1	Ration estimate	0.021292	0.0183177	0.245083
QPCT	1	Ration estimate	0.0411643	0.035464	0.24575
PALM	1	Ration estimate	-0.125628	0.108294	0.246023
FGFR4	1	Ration estimate	0.0172972	0.0149144	0.246145
MTUS1	1	Ration estimate	0.143573	0.123798	0.246156
ADGRD1	1	Ration estimate	0.0438964	0.0378618	0.2463
TNFRSF14	1	Ration estimate	-0.142554	0.124084	0.250616
TNFRSF10B	1	Ration estimate	0.0609136	0.053083	0.251168
ICAM1	1	Ration estimate	0.0401477	0.0350935	0.252616
ICAM4	1	Ration estimate	-0.145412	0.127106	0.252616
SHH	1	Ration estimate	0.288027	0.251868	0.252804
MUC13	1	Ration estimate	0.0841505	0.0735984	0.252884
OPLAH	1	Ration estimate	0.0887739	0.0776638	0.253016
NSFL1C	1	Ration estimate	-0.217663	0.19078	0.253906
CD63	1	Ration estimate	0.361998	0.319066	0.256562
LCAT	1	Ration estimate	0.150863	0.133022	0.256744
APOH	1	Ration estimate	-0.0558613	0.049268	0.256868
ERN1	1	Ration estimate	0.155188	0.136871	0.256868
BPIFB1	1	Ration estimate	0.0384192	0.0339402	0.257649
SLMAP	1	Ration estimate	0.249056	0.220307	0.258269
IMPA1	1	Ration estimate	0.0775152	0.0686686	0.258969
CRELD1	1	Ration estimate	0.025896	0.0229452	0.259067
SULT1A1	1	Ration estimate	-0.172614	0.153055	0.259409
CBLN4	1	Ration estimate	-0.102752	0.0911293	0.259514
LTBR	1	Ration estimate	0.0565499	0.0501706	0.259679
CHAD	1	Ration estimate	0.0508021	0.0451646	0.260665
CTSF	1	Ration estimate	0.089894	0.080001	0.261157
MYOM2	1	Ration estimate	-0.38257	0.340619	0.261369
LILRA6	1	Ration estimate	0.0203718	0.0181847	0.262598
ADAMTS13	1	Ration estimate	0.0493808	0.0442214	0.264135
ANGPTL1	1	Ration estimate	-0.0560838	0.0502682	0.264554
CCL13	1	Ration estimate	0.0757053	0.0679516	0.265233
KIR2DS4	1	Ration estimate	-0.014944	0.0134569	0.26678
FCAMR	1	Ration estimate	0.0431232	0.0389491	0.268221
VASN	1	Ration estimate	0.039525	0.0357807	0.269312
MAPK13	1	Ration estimate	-0.291426	0.264001	0.269644
CDHR1	1	Ration estimate	0.071722	0.0650104	0.269924
PDZD2	1	Ration estimate	-0.0688964	0.0626214	0.271243
FGL1	1	Ration estimate	0.0256245	0.0233495	0.272452
DNMBP	1	Ration estimate	0.178155	0.162341	0.272463
CEACAM5	1	Ration estimate	0.0555519	0.0506729	0.272955
GOLM2	1	Ration estimate	-0.132259	0.120648	0.272974
SDC1	1	Ration estimate	0.120081	0.109609	0.273281
NFKBIE	1	Ration estimate	0.0601611	0.0549458	0.273553
TFF3	1	Ration estimate	0.125516	0.114724	0.273921
ZFYVE19	1	Ration estimate	-0.0416597	0.0380917	0.2741
IGFBPL1	1	Ration estimate	0.0364772	0.033388	0.274602
GZMA	1	Ration estimate	-0.276391	0.253516	0.275611
ARHGEF10	1	Ration estimate	0.0553511	0.05087	0.276556
S100A11	1	Ration estimate	0.108309	0.0995703	0.276698
SERPINE1	1	Ration estimate	0.169901	0.156197	0.276713
PRDX3	1	Ration estimate	0.258886	0.238059	0.276821
NRTN	1	Ration estimate	0.272505	0.250996	0.277613
CRIM1	1	Ration estimate	-0.115129	0.106259	0.2786
CLIP2	1	Ration estimate	0.112792	0.104145	0.278799
LY6D	1	Ration estimate	-0.0359776	0.0332266	0.2789
NPTX1	1	Ration estimate	0.0374238	0.034652	0.280148
IL1R2	1	Ration estimate	0.0298062	0.0276384	0.280839
LAMB1	1	Ration estimate	-0.0240458	0.0223351	0.281663
LGMN	1	Ration estimate	0.0607948	0.05656	0.282432
F13B	1	Ration estimate	0.032379	0.0301271	0.282488
COL9A1	1	Ration estimate	-0.068267	0.063556	0.282767
SEL1L	1	Ration estimate	-0.0511825	0.047677	0.283036
AMY2A	1	Ration estimate	-0.0422457	0.0393557	0.283078
IL1RL2	1	Ration estimate	0.0350606	0.0326771	0.283297
TRIM58	1	Ration estimate	0.080009	0.0746411	0.283758
TNXB	1	Ration estimate	-0.0672873	0.0628661	0.284473
TIGAR	1	Ration estimate	-0.251167	0.234725	0.284597
GRK5	1	Ration estimate	0.0651008	0.0608857	0.284966
SLC9A3R1	1	Ration estimate	-0.169671	0.158888	0.285583
GPR15L	1	Ration estimate	0.0717427	0.0672474	0.286041
BTD	1	Ration estimate	-0.021381	0.0200467	0.286171
PRRT3	1	Ration estimate	-0.0955591	0.0897895	0.287212
PROCR	1	Ration estimate	-0.0305693	0.0287428	0.287534
MAN1A2	1	Ration estimate	0.083192	0.0782494	0.287707
CLEC14A	1	Ration estimate	-0.18216	0.171388	0.287848
MDM1	1	Ration estimate	-0.0832319	0.0784228	0.288544
CFI	1	Ration estimate	0.0698328	0.0659675	0.289785
TIMP4	1	Ration estimate	0.0460625	0.0435207	0.28987
CRYZL1	1	Ration estimate	0.143965	0.136091	0.290119
CCL20	1	Ration estimate	-0.181801	0.172261	0.29125
LILRA2	1	Ration estimate	0.0233782	0.0221827	0.291932
ENPP2	1	Ration estimate	0.0604478	0.0574214	0.292477
RSPO1	1	Ration estimate	0.0970902	0.0922533	0.292602
CCL21	1	Ration estimate	-0.160483	0.152505	0.292657
AMY2B	1	Ration estimate	0.0412915	0.0393007	0.293417
SLITRK6	1	Ration estimate	-0.0420235	0.0400639	0.294218
YAP1	1	Ration estimate	0.239057	0.22914	0.296819
ICAM5	1	Ration estimate	0.020836	0.0199729	0.29685
BID	1	Ration estimate	0.15524	0.149321	0.298506
CA12	1	Ration estimate	0.0537632	0.0517397	0.298754
LXN	1	Ration estimate	0.088114	0.0848431	0.299013
LBP	1	Ration estimate	0.0180638	0.0174496	0.300574
STX7	1	Ration estimate	0.0249626	0.024159	0.301481
MPI	1	Ration estimate	0.0741142	0.0717387	0.301551
MEGF11	1	Ration estimate	-0.114819	0.111663	0.303828
ELAC1	1	Ration estimate	-0.23832	0.232018	0.304343
STAB2	1	Ration estimate	-0.0356617	0.034734	0.304557
SUMF1	1	Ration estimate	0.132674	0.129374	0.305122
ENAH	1	Ration estimate	-0.143418	0.139875	0.305209
PLA2G7	1	Ration estimate	0.218966	0.213657	0.305435
CPQ	1	Ration estimate	-0.040291	0.0393393	0.305744
SIL1	1	Ration estimate	0.246623	0.240871	0.305892
LYVE1	1	Ration estimate	-0.0805209	0.0786691	0.306053
RGMA	1	Ration estimate	-0.0644832	0.0630284	0.306269
SCN4B	1	Ration estimate	-0.0223109	0.0218297	0.30676
YES1	1	Ration estimate	-0.196269	0.192232	0.307256
AKT3	1	Ration estimate	-0.266073	0.260732	0.307499
CASP3	1	Ration estimate	-0.12622	0.123693	0.307523
CA14	1	Ration estimate	-0.0835825	0.0821744	0.309089
UBAC1	1	Ration estimate	-0.281422	0.277088	0.309799
SPTLC1	1	Ration estimate	-0.0898447	0.0884706	0.309853
EBAG9	1	Ration estimate	0.216877	0.213865	0.310545
SPINK4	1	Ration estimate	-0.0184455	0.0181986	0.310789
CLIC5	1	Ration estimate	0.123995	0.122402	0.311054
CD69	1	Ration estimate	-0.266235	0.262965	0.311331
C8B	1	Ration estimate	-0.0283112	0.0279846	0.311695
RNF149	1	Ration estimate	0.0511963	0.0506821	0.312425
TEF	1	Ration estimate	0.19974	0.197867	0.312751
ADAMTSL5	1	Ration estimate	-0.0362869	0.0359812	0.313217
ERBB2	1	Ration estimate	0.0927314	0.0919666	0.313303
OGN	1	Ration estimate	-0.0262024	0.025989	0.313354
BCAN	1	Ration estimate	-0.0669962	0.0665907	0.314373
SELENOP	1	Ration estimate	-0.152517	0.151705	0.314729
FTCD	1	Ration estimate	-0.0838361	0.0834433	0.315038
DPP6	1	Ration estimate	0.061941	0.0616977	0.315406
TYMP	1	Ration estimate	-0.0820855	0.0819133	0.316294
MATN2	1	Ration estimate	0.036421	0.0363735	0.316679
CD207	1	Ration estimate	-0.0347823	0.0347629	0.31704
ECHS1	1	Ration estimate	0.0934083	0.0934862	0.317714
ACY1	1	Ration estimate	0.066143	0.0662317	0.317959
SFRP1	1	Ration estimate	-0.0755197	0.0756395	0.318077
CES1	1	Ration estimate	-0.0310867	0.0311472	0.318251
SUGP1	1	Ration estimate	0.0721695	0.0723617	0.318598
PRDX5	1	Ration estimate	0.0919247	0.0922795	0.319175
IL7	1	Ration estimate	-0.13429	0.135235	0.320706
PDZK1	1	Ration estimate	0.128367	0.129336	0.320949
KIRREL2	1	Ration estimate	-0.0781996	0.0788623	0.321394
FCRL1	1	Ration estimate	0.0398242	0.0401799	0.321614
BCHE	1	Ration estimate	0.0316284	0.0319636	0.322412
CTSB	1	Ration estimate	0.0300222	0.0303478	0.322531
RANBP1	1	Ration estimate	0.247651	0.250652	0.32314
NMI	1	Ration estimate	-0.0310143	0.0314057	0.323378
IL32	1	Ration estimate	0.0839208	0.0849986	0.323486
MME	1	Ration estimate	0.264683	0.268465	0.324176
AMIGO2	1	Ration estimate	-0.0894167	0.0908109	0.324797
CLEC11A	1	Ration estimate	-0.0523807	0.0532218	0.32502
TNFRSF10A	1	Ration estimate	0.0303624	0.0308529	0.325066
HSD17B14	1	Ration estimate	-0.0226479	0.0230761	0.326375
ALDH3A1	1	Ration estimate	-0.0304643	0.0310634	0.326734
CD300A	1	Ration estimate	-0.065442	0.0668051	0.327285
MANF	1	Ration estimate	0.209877	0.214294	0.327389
CD14	1	Ration estimate	0.0479667	0.0490552	0.328168
CDH2	1	Ration estimate	-0.163821	0.167741	0.328751
FAP	1	Ration estimate	-0.0529792	0.0542979	0.329206
RARRES2	1	Ration estimate	-0.0721573	0.0741325	0.330376
TRIM5	1	Ration estimate	-0.0528627	0.0543285	0.330544
MTHFD2	1	Ration estimate	-0.0764092	0.0785779	0.330851
LRPAP1	1	Ration estimate	-0.0828823	0.0852413	0.330888
SCARA5	1	Ration estimate	-0.0451939	0.0465456	0.331569
PTX3	1	Ration estimate	-0.229064	0.23605	0.331845
KIT	1	Ration estimate	-0.243123	0.250749	0.332252
PDIA5	1	Ration estimate	0.0569269	0.0587352	0.332439
IL17C	1	Ration estimate	0.114912	0.11858	0.33251
GSTP1	1	Ration estimate	-0.070432	0.0726818	0.332522
EBI3_IL27	1	Ration estimate	0.0361046	0.0373178	0.333299
SUSD1	1	Ration estimate	-0.150409	0.155905	0.334673
SPON1	1	Ration estimate	0.0477296	0.0496216	0.336114
SNED1	1	Ration estimate	0.109728	0.114596	0.338308
EPPK1	1	Ration estimate	0.0367734	0.0384697	0.33912
AHCY	1	Ration estimate	0.0506823	0.0530276	0.339187
EPHB6	1	Ration estimate	-0.0484313	0.0506784	0.339244
TREML2	1	Ration estimate	-0.0533162	0.0558086	0.339406
ACAA1	1	Ration estimate	0.138927	0.146051	0.341491
RBP5	1	Ration estimate	0.0594905	0.0626414	0.342266
CLPS	1	Ration estimate	0.024897	0.0262163	0.342277
HPGDS	1	Ration estimate	-0.0303528	0.0319868	0.342663
TALDO1	1	Ration estimate	-0.139952	0.147944	0.34416
PSMD9	1	Ration estimate	0.0722236	0.0763639	0.344259
GPR158	1	Ration estimate	-0.214666	0.226989	0.344297
CPPED1	1	Ration estimate	-0.0221945	0.0234807	0.344546
ITGB6	1	Ration estimate	0.05009	0.053033	0.344911
HS3ST3B1	1	Ration estimate	-0.0438701	0.0465256	0.345721
PSG1	1	Ration estimate	0.0187507	0.0198883	0.345785
HRC	1	Ration estimate	-0.181022	0.192091	0.346001
CHI3L1	1	Ration estimate	0.0224458	0.0238447	0.346533
MAN2B2	1	Ration estimate	0.0164094	0.017514	0.348794
CDC27	1	Ration estimate	-0.184583	0.197225	0.349323
ACOT13	1	Ration estimate	0.573592	0.614908	0.350918
GMPR2	1	Ration estimate	0.057313	0.0614619	0.35108
IGF1R	1	Ration estimate	0.131156	0.140807	0.351615
PSME2	1	Ration estimate	0.138226	0.148714	0.352642
PSME1	1	Ration estimate	0.152647	0.164229	0.352642
CHIT1	1	Ration estimate	0.0155888	0.0168138	0.35385
FOLR2	1	Ration estimate	0.108345	0.11687	0.353898
SPINT1	1	Ration estimate	-0.062266	0.0671791	0.353996
PRSS2	1	Ration estimate	-0.0970421	0.104784	0.354385
COL18A1	1	Ration estimate	-0.0832099	0.0898807	0.35456
IL18BP	1	Ration estimate	-0.110021	0.118903	0.35481
TGM2	1	Ration estimate	-0.0782345	0.0846419	0.355331
ADAMTS15	1	Ration estimate	0.158312	0.171479	0.355897
GP2	1	Ration estimate	-0.056559	0.0613422	0.356516
PBLD	1	Ration estimate	0.0246592	0.0267633	0.356852
CD72	1	Ration estimate	-0.0980069	0.106587	0.357832
OSMR	1	Ration estimate	-0.0274029	0.0299317	0.359922
SAT2	1	Ration estimate	0.0282812	0.0310288	0.362058
GFRAL	1	Ration estimate	0.043497	0.0477268	0.362098
PGLYRP1	1	Ration estimate	-0.0524222	0.0575327	0.362205
PFKFB2	1	Ration estimate	0.0688417	0.0757363	0.363368
NAA80	1	Ration estimate	-0.100029	0.110381	0.36482
CPA2	1	Ration estimate	0.0355374	0.0392455	0.365192
BOLA2_BOLA2B	1	Ration estimate	0.0913075	0.100893	0.365469
EFCAB14	1	Ration estimate	0.42683	0.471714	0.365545
AOC3	1	Ration estimate	-0.0287831	0.0319166	0.367151
PSCA	1	Ration estimate	-0.0110226	0.0122244	0.367221
ROBO1	1	Ration estimate	0.0630674	0.0700751	0.368122
ERC2	1	Ration estimate	-0.428843	0.476661	0.36829
PPP1R14D	1	Ration estimate	0.210468	0.235143	0.370754
NCS1	1	Ration estimate	-0.112351	0.125577	0.370958
SLITRK1	1	Ration estimate	-0.121298	0.135601	0.371045
CST7	1	Ration estimate	0.0250039	0.0280253	0.37229
PACS2	1	Ration estimate	-0.0746356	0.0837181	0.372655
FABP1	1	Ration estimate	-0.0535436	0.0601478	0.373358
SLC27A4	1	Ration estimate	-0.222983	0.250611	0.373597
PLXDC2	1	Ration estimate	0.175674	0.197685	0.374188
APOC1	1	Ration estimate	0.0378269	0.0425937	0.374493
CDH23	1	Ration estimate	0.107828	0.121501	0.374825
SERPINC1	1	Ration estimate	0.147081	0.16576	0.374911
QSOX1	1	Ration estimate	0.021813	0.024585	0.374946
GLO1	1	Ration estimate	-0.0394011	0.044503	0.375964
HYOU1	1	Ration estimate	0.0752581	0.0851052	0.376537
CNTN4	1	Ration estimate	-0.0448732	0.0509828	0.37877
NPL	1	Ration estimate	0.117524	0.133838	0.379885
PRG2	1	Ration estimate	-0.162395	0.18511	0.380331
MOCS2	1	Ration estimate	-0.0287074	0.032727	0.380391
SPRY2	1	Ration estimate	0.1595	0.181945	0.380681
BRSK2	1	Ration estimate	-0.0215338	0.0245729	0.380855
SLAMF7	1	Ration estimate	0.0213387	0.0243622	0.381087
KIR2DL2	1	Ration estimate	0.0205505	0.0235153	0.382162
PDGFA	1	Ration estimate	-0.202311	0.232094	0.383385
KLK10	1	Ration estimate	0.0210671	0.0242442	0.384872
TFRC	1	Ration estimate	-0.0235257	0.0270815	0.385011
SERPINI2	1	Ration estimate	-0.0418982	0.0482547	0.385245
MCFD2	1	Ration estimate	0.0927465	0.106832	0.385312
NECTIN4	1	Ration estimate	-0.0404858	0.0468498	0.387499
PPP1R14A	1	Ration estimate	0.0560541	0.0648696	0.387531
PAG1	1	Ration estimate	-0.176298	0.204084	0.38767
RNASE3	1	Ration estimate	0.0630638	0.0730284	0.387834
LCP1	1	Ration estimate	0.0162714	0.018856	0.388177
KRT19	1	Ration estimate	-0.0871704	0.101067	0.38841
SPINK6	1	Ration estimate	0.0343338	0.0398243	0.388615
PDE5A	1	Ration estimate	-0.0808936	0.0940328	0.389641
ACYP1	1	Ration estimate	0.0514192	0.0598217	0.390042
IGSF9	1	Ration estimate	0.0575329	0.0670048	0.39054
ROBO2	1	Ration estimate	0.119274	0.13903	0.39095
TRIM21	1	Ration estimate	-0.332413	0.388042	0.391643
ANGPTL4	1	Ration estimate	0.0436035	0.05093	0.391917
SLA2	1	Ration estimate	0.164849	0.1928	0.392538
PILRB	1	Ration estimate	-0.0114618	0.0134395	0.393748
PILRA	1	Ration estimate	-0.013136	0.0154026	0.393748
SERPINB8	1	Ration estimate	-0.0172913	0.0202888	0.39407
ATXN3	1	Ration estimate	-0.0474785	0.0557194	0.394159
ADH4	1	Ration estimate	0.0942335	0.110712	0.39468
AMPD3	1	Ration estimate	0.0346809	0.0407592	0.39484
SETMAR	1	Ration estimate	0.0559063	0.065749	0.395159
CTSC	1	Ration estimate	0.0240346	0.0282915	0.395584
SNX9	1	Ration estimate	0.145337	0.171096	0.395632
COL28A1	1	Ration estimate	0.0150202	0.0177247	0.396764
BLMH	1	Ration estimate	0.0217865	0.0258136	0.398674
WIF1	1	Ration estimate	0.0636484	0.0754839	0.399114
AFAP1	1	Ration estimate	-0.0125512	0.0149062	0.399779
INSL4	1	Ration estimate	0.0794407	0.0945466	0.400781
CLGN	1	Ration estimate	-0.0182073	0.02173	0.402093
CXCL17	1	Ration estimate	0.190484	0.227551	0.402533
TLR3	1	Ration estimate	0.0111384	0.013308	0.402609
USP8	1	Ration estimate	-0.218324	0.260887	0.402675
PNLIPRP2	1	Ration estimate	-0.0108615	0.013006	0.403654
INHBB	1	Ration estimate	-0.0326738	0.0391751	0.404256
GCLM	1	Ration estimate	-0.196182	0.23531	0.404441
COL15A1	1	Ration estimate	0.0631566	0.0757551	0.404453
NCF2	1	Ration estimate	0.138196	0.165921	0.4049
CTSL	1	Ration estimate	-0.0802294	0.0964692	0.405602
HEG1	1	Ration estimate	0.111801	0.134502	0.405849
IGFBP6	1	Ration estimate	0.123869	0.1491	0.406098
LY96	1	Ration estimate	0.189365	0.227992	0.406213
THBD	1	Ration estimate	0.0656241	0.0790152	0.406243
FKBP1B	1	Ration estimate	-0.0632707	0.0761938	0.406318
CLUL1	1	Ration estimate	-0.020183	0.024324	0.406675
CEACAM16	1	Ration estimate	0.035952	0.0433879	0.40732
PLG	1	Ration estimate	0.0860912	0.104068	0.408089
SIGLEC7	1	Ration estimate	0.0373227	0.045185	0.408806
B4GALT1	1	Ration estimate	0.0543958	0.0659185	0.40926
DSG2	1	Ration estimate	0.054515	0.0662279	0.410427
ULBP2	1	Ration estimate	0.0225998	0.0274742	0.410745
IGSF3	1	Ration estimate	-0.141415	0.171973	0.4109
EIF4G3	1	Ration estimate	-33.3499	40.6473	0.411948
PRTN3	1	Ration estimate	0.028068	0.0342369	0.41232
ANGPTL7	1	Ration estimate	-0.0770678	0.0940441	0.41251
MPHOSPH8	1	Ration estimate	-0.330655	0.403826	0.412896
TIE1	1	Ration estimate	-0.0642248	0.0784499	0.412973
CALB2	1	Ration estimate	0.191554	0.234074	0.413158
ASAH1	1	Ration estimate	-0.0246999	0.0302219	0.413764
SLURP1	1	Ration estimate	-0.028613	0.0350843	0.414758
APOA1	1	Ration estimate	-0.183576	0.225267	0.415114
RNF43	1	Ration estimate	-0.114361	0.140503	0.415679
ATP5IF1	1	Ration estimate	0.110377	0.135661	0.415862
DECR1	1	Ration estimate	0.186457	0.229216	0.415957
TINAGL1	2	Ration estimate	0.11639	0.143156	0.416201
CYB5R2	1	Ration estimate	-0.0467376	0.0575205	0.416483
BST1	1	Ration estimate	0.011662	0.0143542	0.416534
ZBTB16	1	Ration estimate	-0.0405918	0.0500048	0.416931
SNX18	1	Ration estimate	0.183853	0.226583	0.417126
FIS1	1	Ration estimate	0.070437	0.0869049	0.417649
SCPEP1	2	Ration estimate	-0.0345177	0.0429319	0.421392
LILRB2	1	Ration estimate	0.0110176	0.0137145	0.421771
CLSTN2	1	Ration estimate	-0.0714653	0.0889603	0.421779
SCARF2	1	Ration estimate	0.0392987	0.0489707	0.422267
SMOC1	1	Ration estimate	-0.0572122	0.0713003	0.422314
ALDH5A1	1	Ration estimate	-0.0810162	0.101016	0.422547
NT5C3A	1	Ration estimate	0.113064	0.141278	0.423542
SMPD1	1	Ration estimate	-0.0317534	0.0397327	0.424189
LPCAT2	1	Ration estimate	-0.138683	0.173577	0.424309
S100A12	1	Ration estimate	-0.0551743	0.0690949	0.424563
EGFR	1	Ration estimate	-0.0667239	0.0835681	0.424617
ENO3	1	Ration estimate	0.128818	0.161396	0.424786
RTN4R	1	Ration estimate	0.0448152	0.0562735	0.42581
LEPR	1	Ration estimate	0.0632488	0.0794619	0.426053
C3	2	Ration estimate	0.0775016	0.0975006	0.426681
LIFR	1	Ration estimate	-0.056784	0.0717111	0.428451
CD5	1	Ration estimate	0.0913177	0.115378	0.428672
ASPN	1	Ration estimate	0.0485993	0.0615864	0.430039
CHGB	1	Ration estimate	-0.0185563	0.0235193	0.430124
FKBP14	1	Ration estimate	0.221124	0.280305	0.430189
LYZL2	1	Ration estimate	0.0513884	0.065525	0.43289
RSPO3	1	Ration estimate	-0.0708021	0.0904398	0.433707
SIRT2	1	Ration estimate	-0.081135	0.103953	0.435099
AMN	1	Ration estimate	0.0151724	0.0194603	0.435592
CIT	1	Ration estimate	-0.209536	0.268988	0.435993
HAVCR1	1	Ration estimate	0.0235145	0.0302257	0.43659
FOXJ3	1	Ration estimate	-0.158939	0.204534	0.437112
VCPKMT	1	Ration estimate	-0.318759	0.410404	0.437338
PRAP1	1	Ration estimate	0.0467895	0.0604906	0.439227
ITIH5	1	Ration estimate	0.0946359	0.122572	0.440063
CACNB3	1	Ration estimate	0.118017	0.153182	0.441043
PXDNL	1	Ration estimate	-0.0451473	0.0587026	0.441842
MAP2	1	Ration estimate	-0.344451	0.447993	0.441967
FCRL6	1	Ration estimate	0.0172442	0.022458	0.442581
NTRK3	1	Ration estimate	0.0634192	0.0827085	0.443213
TIMP2	1	Ration estimate	0.116882	0.153455	0.446258
MDH1	2	Ration estimate	0.15321	0.201372	0.446757
ADGRB3	1	Ration estimate	-0.0118503	0.015585	0.447037
SLC39A5	1	Ration estimate	0.0692676	0.0911609	0.447351
SIGLEC8	1	Ration estimate	-0.0226686	0.0298509	0.447616
CCN3	1	Ration estimate	-0.0488572	0.064358	0.447765
GNLY	1	Ration estimate	0.0171401	0.0225884	0.447973
ACP6	1	Ration estimate	-0.0119815	0.0158354	0.449275
ARSA	1	Ration estimate	0.0297877	0.039378	0.449376
STX16	1	Ration estimate	-0.177859	0.235176	0.449483
CRNN	1	Ration estimate	-0.01845	0.0245032	0.451472
TNFSF8	1	Ration estimate	0.0460599	0.0613199	0.452568
LAMP3	1	Ration estimate	-0.0487138	0.0648878	0.45281
PPM1F	1	Ration estimate	-0.185953	0.248526	0.454325
GRAP2	1	Ration estimate	-0.121542	0.16262	0.454821
PIK3IP1	1	Ration estimate	-0.0382117	0.0512227	0.455672
FUCA1	1	Ration estimate	0.0283127	0.0379903	0.456114
NECTIN2	1	Ration estimate	-0.0585118	0.078589	0.456556
GRN	1	Ration estimate	-0.0443507	0.0598189	0.458441
TNFAIP8	1	Ration estimate	-0.128349	0.173157	0.458554
SEZ6L2	1	Ration estimate	-0.0701786	0.0947481	0.458884
GZMH	1	Ration estimate	0.0883775	0.119417	0.459255
CA5A	1	Ration estimate	0.018202	0.024646	0.460188
LPL	1	Ration estimate	-0.0773449	0.104738	0.460237
SERPINB6	1	Ration estimate	0.065018	0.0880961	0.460493
AGRP	1	Ration estimate	0.210527	0.285878	0.461475
PROS1	1	Ration estimate	-0.17328	0.235446	0.461752
AHSG	1	Ration estimate	0.0158227	0.0215662	0.463145
C1RL	1	Ration estimate	-0.0254608	0.0347524	0.46378
LYSMD3	1	Ration estimate	-0.191336	0.26184	0.46494
LGALS3BP	1	Ration estimate	0.116041	0.158832	0.465033
ITIH1	1	Ration estimate	-0.0763252	0.104511	0.465201
GOLGA3	1	Ration estimate	0.096093	0.131607	0.465299
SERPING1	1	Ration estimate	-0.0541658	0.0743816	0.466482
TPR	1	Ration estimate	0.159395	0.219927	0.468597
MELTF	1	Ration estimate	0.0254669	0.0351677	0.46897
MANSC4	1	Ration estimate	0.0135532	0.0187275	0.469249
EDN1	1	Ration estimate	-0.0478784	0.0662284	0.469724
PDGFC	1	Ration estimate	-0.135983	0.188172	0.469894
GP1BB	1	Ration estimate	-0.193959	0.269003	0.470891
NPTXR	1	Ration estimate	0.0122316	0.0169927	0.471638
KLK7	1	Ration estimate	0.0238584	0.0331579	0.47181
COQ7	1	Ration estimate	-0.0897738	0.124964	0.472511
PTS	1	Ration estimate	-0.0494692	0.0689024	0.472782
EFEMP1	1	Ration estimate	-0.0539448	0.0752933	0.473706
CD200R1	1	Ration estimate	0.0191498	0.0267397	0.473895
PPCDC	1	Ration estimate	0.0251643	0.0351611	0.474186
GALNT3	1	Ration estimate	-0.0292896	0.0409257	0.474191
GALNT2	1	Ration estimate	0.0348356	0.0487495	0.474866
SH3BP1	1	Ration estimate	0.0515458	0.0722367	0.475495
GPA33	1	Ration estimate	0.0547698	0.0767576	0.47551
ACTA2	1	Ration estimate	-0.168616	0.236862	0.476542
TRIM25	1	Ration estimate	-0.114389	0.161044	0.477519
IL17RA	1	Ration estimate	-0.0118233	0.0166494	0.477622
CD33	1	Ration estimate	0.00876662	0.0123549	0.477973
DFFA	1	Ration estimate	0.107192	0.151394	0.478924
WWP2	1	Ration estimate	-0.0625293	0.0884859	0.479779
PTPRR	1	Ration estimate	-0.135843	0.192279	0.479886
FCN1	1	Ration estimate	0.0237468	0.0336796	0.48076
FCRL2	1	Ration estimate	0.0185054	0.0262676	0.481125
C1QL2	1	Ration estimate	0.0384932	0.0546647	0.481327
GMPR	1	Ration estimate	-0.0395778	0.0562213	0.481455
OSM	1	Ration estimate	0.145749	0.207316	0.482039
CD160	1	Ration estimate	-0.025747	0.0367108	0.483086
SSC4D	1	Ration estimate	-0.0363772	0.0519267	0.483585
STAT2	1	Ration estimate	-0.0467769	0.0670387	0.485328
ART5	1	Ration estimate	0.0550697	0.0789652	0.485558
ATRAID	1	Ration estimate	-0.0409943	0.0588479	0.486044
SEZ6L	1	Ration estimate	0.0464896	0.0668372	0.486701
ACOX1	1	Ration estimate	-0.147631	0.212575	0.487375
GIMAP7	1	Ration estimate	-0.0173488	0.0250403	0.488413
NCAN	1	Ration estimate	-0.0744883	0.107554	0.48858
CELA3A	1	Ration estimate	-0.0493986	0.071346	0.488698
LRCH4	1	Ration estimate	-0.144794	0.209502	0.489481
DTYMK	1	Ration estimate	0.189068	0.27394	0.490082
THBS4	1	Ration estimate	0.0430013	0.0623079	0.490105
TBCA	1	Ration estimate	-0.0772987	0.112188	0.490817
C9	1	Ration estimate	0.108917	0.158151	0.491019
DNM1	1	Ration estimate	-0.0363274	0.0530509	0.493493
PRSS27	1	Ration estimate	-0.0398716	0.0583207	0.49419
TCOF1	1	Ration estimate	-0.192171	0.281799	0.495275
PAPPA	1	Ration estimate	-0.143339	0.210254	0.495401
RNASE6	1	Ration estimate	-0.0251715	0.0369868	0.496154
OTOA	1	Ration estimate	-0.169368	0.249403	0.497078
MSR1	1	Ration estimate	-0.0332827	0.0490393	0.497332
BST2	1	Ration estimate	-0.04735	0.0698111	0.497607
AGR2	1	Ration estimate	0.0899251	0.132647	0.497817
ENDOU	1	Ration estimate	-0.0341767	0.0504871	0.498444
IL31RA	1	Ration estimate	-0.0167205	0.0247113	0.498639
PM20D1	1	Ration estimate	0.0123271	0.0182713	0.499886
HADH	1	Ration estimate	0.22945	0.34074	0.500701
APOBR	1	Ration estimate	-0.00854815	0.0126969	0.500791
LAIR1	1	Ration estimate	0.0191623	0.0284668	0.500856
CLU	1	Ration estimate	-0.102938	0.152996	0.501064
RARRES1	1	Ration estimate	-0.0209095	0.0310967	0.501327
SHBG	1	Ration estimate	0.0360711	0.0536495	0.501363
AKR1B1	1	Ration estimate	0.0736044	0.109745	0.502422
VWA1	1	Ration estimate	0.0342735	0.0511667	0.50296
IL15RA	1	Ration estimate	0.0401362	0.0600537	0.503918
S100A13	1	Ration estimate	-0.067467	0.101185	0.504919
RET	1	Ration estimate	-0.0286195	0.0429518	0.505209
RABEPK	1	Ration estimate	0.069867	0.104962	0.50564
BIRC2	1	Ration estimate	0.137768	0.20736	0.50644
ESM1	1	Ration estimate	0.0577386	0.0870693	0.507245
C1QA	1	Ration estimate	-0.0255177	0.0386384	0.508983
REG3A	1	Ration estimate	-0.0650059	0.0989404	0.511168
RNASE10	1	Ration estimate	0.0117758	0.0179399	0.511566
CBLIF	1	Ration estimate	-0.0451938	0.0688812	0.511752
EFHD1	1	Ration estimate	-0.0529707	0.0809636	0.512949
BTC	1	Ration estimate	-0.0224659	0.0345907	0.516029
CRTAM	1	Ration estimate	-0.0300375	0.0462534	0.516073
PADI2	1	Ration estimate	-0.076074	0.11742	0.517063
NOS1	1	Ration estimate	0.0733448	0.113291	0.517371
CEACAM1	1	Ration estimate	-0.0359455	0.0558316	0.519692
ENO1	1	Ration estimate	0.0415197	0.0646168	0.520514
SERPINA11	1	Ration estimate	-0.0146594	0.0228556	0.521268
LTA4H	1	Ration estimate	-0.0908755	0.14174	0.52143
GIT1	1	Ration estimate	0.247555	0.386617	0.52197
VAMP5	1	Ration estimate	-0.114827	0.179455	0.52226
GPRC5C	1	Ration estimate	-0.0803317	0.12599	0.523732
IDI2	1	Ration estimate	-0.033684	0.0528362	0.523787
SOD2	1	Ration estimate	-0.0600566	0.094381	0.524567
CD2AP	1	Ration estimate	0.0345085	0.0542745	0.524898
APEX1	1	Ration estimate	-0.0232295	0.036614	0.525791
TPPP3	1	Ration estimate	0.114565	0.180777	0.526251
LRTM2	1	Ration estimate	-0.0413713	0.0655049	0.527664
SUSD2	1	Ration estimate	-0.014145	0.0223976	0.527687
PEAR1	1	Ration estimate	0.0434222	0.0688792	0.528426
SORCS2	1	Ration estimate	0.0201586	0.032086	0.529829
BMP6	1	Ration estimate	-0.0665242	0.105969	0.530154
MGMT	1	Ration estimate	-0.0219248	0.0349667	0.530646
MINDY1	1	Ration estimate	-0.0502329	0.0802753	0.531474
LZTFL1	1	Ration estimate	-0.0494537	0.0792629	0.53268
GRIK2	1	Ration estimate	0.0295616	0.0474621	0.533385
MFGE8	1	Ration estimate	-0.0277794	0.044612	0.533488
ATRN	1	Ration estimate	0.0132185	0.0212316	0.533557
NT5E	1	Ration estimate	0.0155627	0.0250013	0.53363
ECM1	1	Ration estimate	-0.0132965	0.0213747	0.533896
OBP2B	1	Ration estimate	-0.0135658	0.0218761	0.535178
FETUB	1	Ration estimate	0.0276068	0.0446925	0.53677
CD101	1	Ration estimate	-0.011332	0.0183604	0.537102
CCN1	1	Ration estimate	-0.091151	0.147801	0.537422
CAT	1	Ration estimate	0.0590979	0.0959138	0.537791
CCER2	1	Ration estimate	-0.0298193	0.0484561	0.538298
ERMAP	1	Ration estimate	0.0965646	0.157016	0.538555
RABGAP1L	1	Ration estimate	0.125102	0.203623	0.538965
LRRN1	1	Ration estimate	-0.0110707	0.0180397	0.539424
DCTPP1	1	Ration estimate	-0.171278	0.279593	0.540143
MAP2K1	2	Ration estimate	-0.198217	0.323777	0.540404
PKN3	1	Ration estimate	-0.0654312	0.106898	0.540477
FGA	1	Ration estimate	0.105523	0.172693	0.541171
EPHA4	1	Ration estimate	-0.0622887	0.102011	0.541458
FCGR2B	1	Ration estimate	0.019216	0.0315184	0.542076
NMNAT1	1	Ration estimate	0.190067	0.313228	0.543983
PCDH1	1	Ration estimate	0.107082	0.176628	0.544343
GFRA2	1	Ration estimate	-0.0279101	0.0461655	0.545466
CNTN1	1	Ration estimate	-0.0439422	0.0729127	0.546729
AFP	1	Ration estimate	-0.0467702	0.077714	0.547291
PTN	1	Ration estimate	0.0570727	0.0951238	0.548517
LPA	1	Ration estimate	-0.0144576	0.0241125	0.548779
MMP7	1	Ration estimate	0.0306903	0.0512688	0.54943
PAMR1	1	Ration estimate	-0.0278989	0.0467039	0.550269
TFF2	1	Ration estimate	0.0720561	0.120713	0.55056
GNPDA1	1	Ration estimate	0.0845698	0.141912	0.551221
LECT2	1	Ration estimate	-0.0111911	0.0188022	0.551708
CTRC	1	Ration estimate	0.0233601	0.0392662	0.5519
RAB11FIP3	1	Ration estimate	0.138507	0.2335	0.553063
WARS	1	Ration estimate	0.0397456	0.0671087	0.553679
CCN2	1	Ration estimate	0.0269486	0.0456322	0.554815
MEP1A	1	Ration estimate	0.0445615	0.0756193	0.555668
PDGFRA	1	Ration estimate	-0.0303618	0.0516806	0.556876
EFNA4	1	Ration estimate	-0.40069	0.687782	0.560175
CEMIP2	1	Ration estimate	-0.056813	0.0979398	0.56186
BCL2L15	1	Ration estimate	0.0509239	0.0879518	0.56259
FGF5	1	Ration estimate	0.0129919	0.0225029	0.563706
DOK2	1	Ration estimate	0.132519	0.230019	0.564533
CCL22	1	Ration estimate	0.143291	0.248835	0.564718
CGB3_CGB5_CGB8	1	Ration estimate	0.134411	0.233744	0.565269
SDK2	1	Ration estimate	-0.0174042	0.0302707	0.565323
LYAR	1	Ration estimate	0.156374	0.272515	0.566091
KLB	1	Ration estimate	0.011042	0.0192529	0.56629
IL1R1	1	Ration estimate	-0.0496454	0.0866273	0.566583
CARHSP1	1	Ration estimate	0.106233	0.185559	0.566982
CCL8	1	Ration estimate	-0.0105222	0.018397	0.567355
FBP1	1	Ration estimate	-0.0314946	0.0550903	0.567532
NPY	1	Ration estimate	-0.0525449	0.0919776	0.56781
TOR1AIP1	1	Ration estimate	0.0114392	0.0201994	0.571181
CCL3	1	Ration estimate	0.0259848	0.0458927	0.571252
CEP170	1	Ration estimate	0.120532	0.213699	0.572735
PLA2G1B	1	Ration estimate	-0.140304	0.249238	0.573482
CXCL12	1	Ration estimate	0.043898	0.0783295	0.575188
DUSP29	1	Ration estimate	-0.0581834	0.103864	0.575352
KRT5	1	Ration estimate	0.0813621	0.145524	0.576096
ASRGL1	1	Ration estimate	0.0232455	0.0416115	0.576413
MYDGF	1	Ration estimate	0.11751	0.210698	0.577039
GPR37	1	Ration estimate	0.0128662	0.0231261	0.577972
ITGAL	1	Ration estimate	-0.0514479	0.0925204	0.578162
IL12RB1	1	Ration estimate	-0.0210971	0.0380515	0.57928
SPINK2	1	Ration estimate	-0.0226781	0.0409677	0.57988
GUSB	1	Ration estimate	0.0723555	0.130719	0.579908
TGOLN2	1	Ration estimate	-0.011014	0.0199441	0.580782
F3	1	Ration estimate	0.0432342	0.0786068	0.582315
FKBPL	1	Ration estimate	0.199369	0.363506	0.583375
EIF2AK2	1	Ration estimate	-0.0519863	0.0950826	0.584551
ALPP	1	Ration estimate	0.0170449	0.0312549	0.585511
VWC2	1	Ration estimate	0.0169152	0.0311209	0.586764
MAMDC2	1	Ration estimate	-0.0396222	0.073004	0.587309
POMC	1	Ration estimate	-0.0992104	0.182866	0.587452
VTCN1	1	Ration estimate	-0.124316	0.229447	0.58795
CLEC4G	1	Ration estimate	-0.0393279	0.0726797	0.58843
NIT1	1	Ration estimate	0.0597101	0.110579	0.589215
MDGA1	1	Ration estimate	-0.00716109	0.0133381	0.591342
SCGB1A1	1	Ration estimate	0.0237917	0.0443589	0.59172
DNAJC6	1	Ration estimate	0.0985664	0.183953	0.592081
SORD	1	Ration estimate	-0.054579	0.101918	0.59229
TRDMT1	1	Ration estimate	0.0522803	0.0977673	0.592828
CC2D1A	1	Ration estimate	-0.176324	0.329818	0.592918
PRDX6	1	Ration estimate	-0.0620529	0.116714	0.594957
SHPK	1	Ration estimate	-0.105775	0.199619	0.596194
CCL14	1	Ration estimate	-0.0141366	0.0267027	0.596523
MPO	1	Ration estimate	0.0262346	0.0495881	0.596771
CA2	1	Ration estimate	-0.0760367	0.143764	0.596875
TLR4	1	Ration estimate	-0.0383148	0.0725061	0.597198
ENSA	1	Ration estimate	0.127365	0.242044	0.598744
KLRF1	1	Ration estimate	0.0604788	0.115801	0.601484
CD86	1	Ration estimate	0.118229	0.226509	0.601696
THTPA	1	Ration estimate	0.0169291	0.0324624	0.602019
AP1G2	1	Ration estimate	0.0660798	0.126711	0.602019
GSN	1	Ration estimate	-0.133035	0.255512	0.602605
TPP1	1	Ration estimate	-0.110394	0.212564	0.603518
CD300LF	1	Ration estimate	0.00673082	0.0129664	0.603693
REEP4	1	Ration estimate	-0.0359542	0.069409	0.604455
TTR	1	Ration estimate	-0.0626612	0.121081	0.604796
DOC2B	1	Ration estimate	-0.119355	0.230671	0.604858
FABP5	1	Ration estimate	-0.0530423	0.10274	0.60566
ODAM	1	Ration estimate	0.0283565	0.0550271	0.60633
MASP1	1	Ration estimate	0.0366613	0.0712186	0.606713
CDH6	1	Ration estimate	0.0143454	0.0278725	0.606777
CASP10	1	Ration estimate	0.0401145	0.0782206	0.608064
PRKAR2A	1	Ration estimate	-0.0810934	0.15814	0.608094
ANXA11	1	Ration estimate	-0.119396	0.233185	0.608635
CRYBB1	1	Ration estimate	-0.0470683	0.0922709	0.609974
TMEM25	1	Ration estimate	0.0272183	0.0535961	0.611565
HBZ	1	Ration estimate	-0.00736732	0.014544	0.612468
HS6ST1	1	Ration estimate	0.0351929	0.0694837	0.612512
HAVCR2	1	Ration estimate	0.0236762	0.0468928	0.61363
FAM20A	1	Ration estimate	-0.0323256	0.064027	0.613647
SOD1	1	Ration estimate	0.0967963	0.191793	0.613776
TNFSF13	1	Ration estimate	-0.0256279	0.0507949	0.613885
THSD1	1	Ration estimate	0.0391687	0.0777455	0.614398
GPC1	1	Ration estimate	0.0215833	0.0428563	0.614528
EREG	1	Ration estimate	0.108192	0.215785	0.616097
CLSTN3	1	Ration estimate	-0.0154498	0.0309464	0.617607
CRYM	1	Ration estimate	0.0185602	0.0373299	0.619053
PON1	1	Ration estimate	0.009749	0.019609	0.619069
GBP4	1	Ration estimate	-0.00885167	0.0178286	0.61955
HMBS	1	Ration estimate	-0.0775609	0.156456	0.62008
KDR	1	Ration estimate	0.014588	0.0294414	0.620253
RHOC	2	Ration estimate	-0.0831395	0.168269	0.621244
PYDC1	1	Ration estimate	-0.0234493	0.047799	0.623723
IL34	1	Ration estimate	0.0104864	0.0214812	0.625432
DLK1	1	Ration estimate	0.0141339	0.0290046	0.626047
LHB	1	Ration estimate	-0.0827652	0.170076	0.626516
SCGN	1	Ration estimate	0.0896828	0.184484	0.626877
YOD1	1	Ration estimate	0.0653566	0.134972	0.628227
DNPH1	1	Ration estimate	0.0268147	0.0553892	0.628305
PLAUR	1	Ration estimate	-0.0618806	0.128007	0.628802
CRTAC1	1	Ration estimate	-0.0120166	0.0249246	0.629721
TGFB1	1	Ration estimate	0.0288516	0.060214	0.631832
CLEC5A	1	Ration estimate	0.0252075	0.052825	0.633228
MCAM	1	Ration estimate	-0.0495871	0.103966	0.633394
FBN2	1	Ration estimate	0.0238534	0.0500964	0.633968
NAGPA	1	Ration estimate	-0.0233416	0.0491352	0.634753
VWC2L	1	Ration estimate	0.0772973	0.162869	0.635075
ADAMTSL4	1	Ration estimate	0.040672	0.0858606	0.635715
PCDHB15	1	Ration estimate	0.0189824	0.0401683	0.636518
ADGRE2	1	Ration estimate	-0.0277535	0.059335	0.639969
EIF5	1	Ration estimate	-0.0952545	0.204115	0.640736
CEACAM8	1	Ration estimate	0.0555584	0.119391	0.641682
CEACAM6	1	Ration estimate	0.0603264	0.129637	0.641682
PSAPL1	1	Ration estimate	0.0136555	0.0293632	0.641891
SPARCL1	1	Ration estimate	0.00951066	0.0204548	0.64196
LAMA4	1	Ration estimate	0.0396567	0.0855144	0.642832
HMCN2	1	Ration estimate	-0.0105876	0.0228381	0.64294
CTRB1	1	Ration estimate	-0.0143823	0.0310358	0.64307
CD38	1	Ration estimate	0.0191419	0.0413128	0.643119
COL2A1	1	Ration estimate	-0.00887222	0.0191527	0.643195
GGT5	1	Ration estimate	0.0233114	0.0503562	0.643414
TCL1A	1	Ration estimate	0.0218274	0.0472136	0.643857
SDCCAG8	1	Ration estimate	-0.0325446	0.0705493	0.644582
HAGH	1	Ration estimate	-0.0845976	0.183529	0.644834
SPOCK1	1	Ration estimate	-0.0522775	0.113571	0.645297
SFTPA1	1	Ration estimate	0.0279994	0.0608373	0.645348
PKLR	1	Ration estimate	-0.0325104	0.0708524	0.646344
HNMT	1	Ration estimate	-0.00802048	0.017562	0.64789
BOC	1	Ration estimate	-0.0349151	0.0765275	0.648215
SIAE	1	Ration estimate	-0.030299	0.0664832	0.648578
CCL25	1	Ration estimate	0.00940738	0.0206439	0.648607
UMOD	2	Ration estimate	-0.00795705	0.017487	0.649091
SOD3	1	Ration estimate	-0.0111539	0.0246105	0.650392
CDNF	1	Ration estimate	0.0131571	0.0290319	0.650409
PTPRB	1	Ration estimate	-0.0207091	0.0458479	0.651491
NCR1	1	Ration estimate	0.0254126	0.0563747	0.652148
HYAL1	1	Ration estimate	0.0241004	0.0535398	0.65261
TMPRSS5	1	Ration estimate	0.00838924	0.0186828	0.653406
ST6GAL1	1	Ration estimate	-0.0386734	0.0863162	0.654122
SNAP25	1	Ration estimate	0.0640841	0.14338	0.654908
MMP10	1	Ration estimate	-0.0224014	0.0501594	0.65516
COLEC12	1	Ration estimate	0.0701932	0.159029	0.658934
ANGPT1	1	Ration estimate	-0.0385405	0.0878497	0.660872
KLK15	1	Ration estimate	0.0082693	0.0188591	0.661039
LEG1	1	Ration estimate	-0.0168543	0.0384499	0.661137
DKK1	1	Ration estimate	-0.0613196	0.139905	0.661173
SLIT2	1	Ration estimate	-0.109241	0.24993	0.66205
CES3	1	Ration estimate	0.0578781	0.13314	0.66377
TREM2	1	Ration estimate	0.0236096	0.0543383	0.663931
CLEC6A	1	Ration estimate	0.0111362	0.0256631	0.664332
ASAH2	1	Ration estimate	-0.011094	0.0255717	0.664405
ADD1	1	Ration estimate	0.0453237	0.104539	0.664611
PDIA4	1	Ration estimate	0.0821184	0.189875	0.665388
FGR	1	Ration estimate	-0.0731666	0.169439	0.665875
RILPL2	1	Ration estimate	0.115524	0.268276	0.666747
MTSS2	1	Ration estimate	0.101622	0.236737	0.667733
NXPH3	1	Ration estimate	0.0383113	0.0894526	0.668443
SERPINB1	1	Ration estimate	-0.0806116	0.189283	0.670196
FKBP4	1	Ration estimate	-0.121855	0.286581	0.670688
PCDH7	1	Ration estimate	0.0582551	0.137112	0.67093
REG4	1	Ration estimate	0.0318425	0.0752651	0.672243
ITPA	1	Ration estimate	-0.0105931	0.0250593	0.672499
PECR	1	Ration estimate	-0.025936	0.0613761	0.672606
FCRL3	1	Ration estimate	0.00626149	0.0148668	0.67363
GIPC2	1	Ration estimate	0.0242682	0.0576354	0.673709
CNPY4	1	Ration estimate	-0.0390906	0.0928688	0.673811
CES2	1	Ration estimate	0.107211	0.254752	0.673868
SCAMP3	1	Ration estimate	0.0789568	0.188073	0.674618
ECHDC3	1	Ration estimate	-0.0141606	0.0337431	0.674734
ITGAM	1	Ration estimate	-0.036948	0.0885181	0.676381
ANKMY2	1	Ration estimate	-0.076006	0.182122	0.676434
CAMKK1	1	Ration estimate	-0.0214381	0.0515182	0.677317
DCXR	1	Ration estimate	0.040852	0.0985672	0.678539
TNFSF13B	1	Ration estimate	-0.0458982	0.1109	0.678969
EIF2AK3	1	Ration estimate	-0.04981	0.120357	0.678983
CHL1	1	Ration estimate	-0.0232449	0.0563453	0.679942
GAS6	1	Ration estimate	0.0181826	0.0441983	0.68079
ENPP6	1	Ration estimate	-0.0197855	0.0481069	0.680865
SOST	1	Ration estimate	-0.108329	0.264447	0.682069
MCEMP1	1	Ration estimate	0.0254182	0.0621295	0.682454
TXNRD1	1	Ration estimate	0.0462622	0.113121	0.682567
ENTPD6	1	Ration estimate	0.0105291	0.0257854	0.683026
SNX15	1	Ration estimate	-0.0161991	0.0397892	0.683917
ANPEP	1	Ration estimate	0.0207703	0.0510738	0.684248
ANXA5	1	Ration estimate	-0.0552539	0.136145	0.684857
SAMD9L	1	Ration estimate	-0.0260246	0.0641418	0.684937
S100A4	1	Ration estimate	0.0396308	0.0979052	0.685634
PLB1	1	Ration estimate	-0.0063164	0.0156344	0.686208
C2CD2L	1	Ration estimate	-0.106839	0.266014	0.687956
TNFRSF6B	1	Ration estimate	-0.0208909	0.0520348	0.688068
TPK1	1	Ration estimate	0.0181612	0.045257	0.688206
ISM1	1	Ration estimate	-0.0337378	0.084291	0.68897
AGT	1	Ration estimate	-0.0103045	0.0257937	0.689527
NUDT5	1	Ration estimate	0.0993967	0.250397	0.691399
DPY30	1	Ration estimate	-0.130683	0.330801	0.692806
SERPINA1	1	Ration estimate	-0.0777782	0.197837	0.694214
METAP1D	1	Ration estimate	-0.330013	0.839546	0.694256
CXCL10	1	Ration estimate	-0.0155131	0.0394777	0.69435
IPCEF1	1	Ration estimate	0.0677823	0.172607	0.694543
TG	1	Ration estimate	-0.0749593	0.1913	0.695174
VSIG10L	1	Ration estimate	-0.0268846	0.0686641	0.6954
EDAR	1	Ration estimate	-0.0189212	0.0483731	0.695686
PLXNA4	1	Ration estimate	0.0618019	0.158148	0.695957
DTX3	1	Ration estimate	-0.059842	0.154288	0.698121
MCEE	1	Ration estimate	0.0293182	0.0757775	0.698831
CSF2RB	1	Ration estimate	-0.00500584	0.0129513	0.699118
MRI1	1	Ration estimate	0.015865	0.0411681	0.699963
WFDC12	1	Ration estimate	0.0129042	0.0335697	0.700682
TP53I3	1	Ration estimate	-0.0113611	0.0295629	0.700756
C1R	1	Ration estimate	-0.0155151	0.0404011	0.70096
CD1C	1	Ration estimate	0.0484724	0.126278	0.701086
NAAA	1	Ration estimate	-0.00889991	0.0234342	0.704107
ZBP1	1	Ration estimate	-0.0225515	0.059407	0.704234
P4HB	1	Ration estimate	0.0860178	0.227616	0.705499
MMP3	1	Ration estimate	-0.0113555	0.0300941	0.705926
HRG	1	Ration estimate	-0.0119091	0.0316937	0.707099
SERPIND1	1	Ration estimate	0.0646351	0.172096	0.707231
CERT	1	Ration estimate	0.104191	0.278517	0.708335
PEPD	1	Ration estimate	0.0157179	0.0420251	0.708395
MILR1	1	Ration estimate	0.013535	0.0364511	0.710399
ST13	1	Ration estimate	-0.0991012	0.267335	0.710861
APP	1	Ration estimate	0.0770168	0.208012	0.711195
DRAXIN	1	Ration estimate	0.0212167	0.0576021	0.712626
RBPMS2	1	Ration estimate	-0.0737847	0.200709	0.713156
ANKRD54	1	Ration estimate	0.0754731	0.205899	0.713952
MEGF9	1	Ration estimate	0.0173038	0.0473575	0.714823
PRSS22	1	Ration estimate	-0.0224532	0.0614846	0.714974
NUDT2	1	Ration estimate	0.020473	0.0562976	0.716114
NOMO1	1	Ration estimate	0.0142142	0.0392434	0.717197
LTBP2	1	Ration estimate	-0.0537008	0.149114	0.718747
CRELD2	1	Ration estimate	-0.0201864	0.0564598	0.72069
AHNAK	1	Ration estimate	-0.0457038	0.127924	0.720888
CELA2A	1	Ration estimate	-0.0889896	0.249582	0.721425
AIF1L	1	Ration estimate	0.0184353	0.0520402	0.723151
THPO	1	Ration estimate	-0.0836269	0.236491	0.723627
FN1	1	Ration estimate	-0.0137353	0.0391292	0.72557
THBS2	1	Ration estimate	0.0109676	0.0313613	0.726552
TXNDC9	1	Ration estimate	-0.123439	0.353611	0.727028
C1QTNF1	1	Ration estimate	0.0302029	0.0866015	0.727272
ABHD14B	1	Ration estimate	0.0169023	0.0487846	0.728992
APOL1	1	Ration estimate	0.0212841	0.061592	0.729669
CD300LG	1	Ration estimate	-0.012842	0.0372138	0.730029
CLMP	1	Ration estimate	0.0150999	0.0439265	0.731032
NBN	1	Ration estimate	0.081395	0.236876	0.731133
OLFM4	1	Ration estimate	-0.00615701	0.0179361	0.731391
PHYKPL	1	Ration estimate	-0.0192726	0.0563374	0.732282
EPHA1	1	Ration estimate	-0.0267352	0.0781588	0.732304
CKAP4	1	Ration estimate	-0.0246992	0.0724186	0.733057
ADGRG1	1	Ration estimate	0.0684212	0.200686	0.733151
CANT1	1	Ration estimate	0.0383037	0.112434	0.733348
ITIH4	1	Ration estimate	0.0198059	0.0589846	0.737037
CPXM2	1	Ration estimate	-0.0100505	0.0299968	0.737585
F2	1	Ration estimate	0.0454399	0.136273	0.738798
OGA	1	Ration estimate	0.0385116	0.116332	0.740607
DSG4	1	Ration estimate	0.146405	0.444349	0.741792
PTGES2	1	Ration estimate	0.0793271	0.240781	0.74181
NUCB2	1	Ration estimate	0.0115465	0.0352645	0.743345
UPB1	1	Ration estimate	0.0648957	0.198664	0.743925
LGALS8	1	Ration estimate	-0.018083	0.0554994	0.744558
USP28	1	Ration estimate	-0.0674945	0.207864	0.745404
RALB	1	Ration estimate	-0.0403912	0.124553	0.745719
CD27	1	Ration estimate	-0.0201465	0.062148	0.74581
MET	1	Ration estimate	0.0291543	0.0899537	0.745859
NID2	1	Ration estimate	0.0079865	0.0248201	0.747622
CFD	1	Ration estimate	-0.0337568	0.104919	0.747648
KIR2DL3	1	Ration estimate	0.0118434	0.0369299	0.748438
LILRB5	1	Ration estimate	0.00398584	0.0124474	0.748806
SCARB2	1	Ration estimate	-0.0209316	0.0659161	0.750827
GFAP	1	Ration estimate	0.0635735	0.20105	0.751845
VASH1	1	Ration estimate	-0.0355103	0.112818	0.752945
UROS	1	Ration estimate	-0.044889	0.143823	0.754955
OCLN	1	Ration estimate	0.0379231	0.121852	0.75563
CALCOCO1	1	Ration estimate	-0.0347493	0.112479	0.757366
EDDM3B	1	Ration estimate	0.0326755	0.105896	0.757654
CD46	1	Ration estimate	0.049845	0.161965	0.758271
MMP1	1	Ration estimate	0.0101305	0.0331136	0.759656
ADAMTS16	1	Ration estimate	0.0373169	0.123262	0.762084
C5	1	Ration estimate	0.0301892	0.0997741	0.762213
ISLR2	1	Ration estimate	-0.0194147	0.0643753	0.762967
CD83	1	Ration estimate	0.0261233	0.0872248	0.764564
CCL17	1	Ration estimate	0.0255454	0.0853987	0.76484
MIA	1	Ration estimate	-0.00462744	0.0154886	0.765119
VWF	1	Ration estimate	-0.0463737	0.156351	0.766772
BSG	1	Ration estimate	-0.0306121	0.103564	0.767546
TSPYL1	1	Ration estimate	-0.0305654	0.103456	0.767655
WASHC3	1	Ration estimate	0.0458814	0.155359	0.767745
SIGLEC5	1	Ration estimate	-0.00464743	0.0157747	0.768289
COL6A3	1	Ration estimate	0.04635	0.157488	0.768522
CD163	1	Ration estimate	-0.0377321	0.128302	0.768691
CNTNAP2	1	Ration estimate	-0.00845618	0.0288852	0.769713
CDCP1	1	Ration estimate	0.0174149	0.0595494	0.769946
TLR1	1	Ration estimate	0.0114873	0.0394178	0.770727
CASP7	1	Ration estimate	0.0152209	0.0522384	0.770765
FNDC1	1	Ration estimate	0.0100638	0.0346268	0.77133
GGCT	1	Ration estimate	-0.0376958	0.129719	0.77136
GGT1	1	Ration estimate	-0.0171595	0.0594138	0.772725
MMP8	1	Ration estimate	0.012086	0.0420624	0.773856
GFRA1	1	Ration estimate	0.0173026	0.0606038	0.775258
VSNL1	1	Ration estimate	-0.0131198	0.0459547	0.775266
RGMB	1	Ration estimate	-0.0238622	0.0836123	0.775344
LACTB2	1	Ration estimate	-0.0357897	0.125479	0.775472
SCGB3A1	1	Ration estimate	0.0362329	0.127253	0.775851
LRRC37A2	1	Ration estimate	0.00646282	0.0227204	0.776065
PTK7	1	Ration estimate	0.0749096	0.265173	0.777565
CRH	1	Ration estimate	-0.0110269	0.0390989	0.777924
DEFB104A_DEFB104B	1	Ration estimate	-0.0502424	0.178288	0.778093
IFI30	1	Ration estimate	-0.00930505	0.0330708	0.778428
CDA	1	Ration estimate	0.0101097	0.0359683	0.778656
PROC	1	Ration estimate	0.020933	0.0745616	0.778903
ADAM9	1	Ration estimate	-0.0974709	0.347954	0.779381
OSCAR	1	Ration estimate	0.00766426	0.0273877	0.779598
HSBP1	1	Ration estimate	0.00746808	0.0267806	0.780351
GHRL	1	Ration estimate	0.0092126	0.0331093	0.780822
TNFAIP8L2	1	Ration estimate	0.069048	0.248961	0.781515
NAGK	1	Ration estimate	0.0185331	0.0668298	0.781536
MIF	1	Ration estimate	0.0374417	0.135046	0.781586
CTRL	1	Ration estimate	0.0559032	0.202047	0.782023
IFIT3	1	Ration estimate	-0.0441665	0.159763	0.782202
CDHR2	1	Ration estimate	0.0383754	0.139474	0.783206
ERI1	1	Ration estimate	-0.0565641	0.205653	0.78328
VAMP8	1	Ration estimate	0.0248944	0.0905165	0.783296
CCL27	1	Ration estimate	-0.0188526	0.068614	0.783498
CCL7	1	Ration estimate	-0.0380152	0.138485	0.783695
CPOX	1	Ration estimate	-0.0297138	0.108663	0.784508
IL1RAP	1	Ration estimate	-0.00399131	0.0146088	0.78469
DEFB4A_DEFB4B	1	Ration estimate	-0.0388995	0.143001	0.785604
IL4R	1	Ration estimate	0.012896	0.0474089	0.78561
ST3GAL1	1	Ration estimate	0.0166731	0.0614548	0.786155
PCDH9	1	Ration estimate	0.0160435	0.059174	0.786295
SIGLEC10	1	Ration estimate	0.00959572	0.0354565	0.786673
SULT2A1	2	Ration estimate	-0.0141453	0.0526076	0.78802
ADGRE1	1	Ration estimate	-0.0124827	0.0465058	0.788383
PRKG1	1	Ration estimate	0.0206189	0.0769238	0.788666
AMY1A_AMY1B_AMY1C	1	Ration estimate	0.0123645	0.0461587	0.7888
PIK3AP1	1	Ration estimate	-0.0204836	0.076846	0.789813
OMP	1	Ration estimate	0.015404	0.0582124	0.791304
SNCG	1	Ration estimate	-0.00442166	0.0167228	0.791465
CWC15	1	Ration estimate	-0.0681997	0.260186	0.79323
DDAH1	1	Ration estimate	0.0238994	0.091579	0.794115
PTPRZ1	1	Ration estimate	0.021995	0.084627	0.794937
PI16	1	Ration estimate	-0.0138077	0.0531583	0.79506
RNASE1	1	Ration estimate	-0.0192538	0.0742991	0.795528
FUT3_FUT5	1	Ration estimate	0.00554711	0.0214712	0.796136
EFCAB2	1	Ration estimate	0.00953519	0.0372341	0.797883
ARSB	1	Ration estimate	0.0124561	0.0488855	0.798877
CRYGD	1	Ration estimate	0.00544905	0.0213922	0.798938
CD300E	1	Ration estimate	-0.0108892	0.0429178	0.79971
PRR4	1	Ration estimate	-0.00473839	0.0186794	0.79975
LPO	1	Ration estimate	-0.0125807	0.0501236	0.801819
RBKS	1	Ration estimate	0.0103491	0.0415986	0.803526
HJV	1	Ration estimate	-0.0195663	0.0788386	0.803994
MAPK9	1	Ration estimate	0.0310525	0.125656	0.804812
PON2	1	Ration estimate	-0.00395988	0.0160246	0.804821
EPS8L2	1	Ration estimate	0.0135338	0.0548257	0.805023
CREG1	1	Ration estimate	-0.0230249	0.0934953	0.805475
IL33	1	Ration estimate	-0.115014	0.468891	0.806233
APOM	1	Ration estimate	0.0283916	0.116246	0.807047
SERPINA12	1	Ration estimate	0.00546626	0.0224898	0.807962
CXCL9	1	Ration estimate	0.0255954	0.105658	0.808589
GPIHBP1	1	Ration estimate	-0.0126719	0.0527209	0.810053
CD84	1	Ration estimate	0.0269559	0.11227	0.810254
CD274	1	Ration estimate	-0.0111683	0.0467841	0.811323
HMOX1	1	Ration estimate	-0.0516	0.217709	0.812646
CLEC4A	1	Ration estimate	0.0108571	0.0460206	0.813496
C2orf69	1	Ration estimate	0.0495599	0.210272	0.81367
DNPEP	1	Ration estimate	0.0792388	0.336645	0.813916
CIAPIN1	1	Ration estimate	0.0595616	0.253772	0.814437
SELL	1	Ration estimate	0.00938149	0.0400459	0.814777
FSTL1	1	Ration estimate	-0.0224607	0.0965563	0.816058
GDNF	1	Ration estimate	0.0157216	0.0680824	0.817377
LILRA3	1	Ration estimate	0.00290826	0.0127346	0.819355
LILRB1	1	Ration estimate	0.00528306	0.0231333	0.819355
FABP9	1	Ration estimate	0.0421718	0.184973	0.819654
FOXO1	1	Ration estimate	0.0465621	0.204568	0.819948
MITD1	1	Ration estimate	-0.0435452	0.191597	0.82021
ROR1	1	Ration estimate	0.00893726	0.0394547	0.820797
FHIT	1	Ration estimate	0.0380009	0.168812	0.821895
PLSCR3	1	Ration estimate	-0.0312285	0.139333	0.822657
DHRS4L2	1	Ration estimate	-0.0175868	0.078535	0.822807
CCL24	1	Ration estimate	0.00445461	0.0200191	0.823911
RILP	1	Ration estimate	0.0615779	0.278495	0.825007
VCAN	1	Ration estimate	-0.00484222	0.0219132	0.825114
SCARF1	1	Ration estimate	-0.00858805	0.038907	0.8253
SLC4A1	1	Ration estimate	0.0978706	0.443877	0.825489
MSMB	1	Ration estimate	0.00352471	0.0160017	0.82566
FLT4	1	Ration estimate	-0.0106947	0.0487484	0.826349
SUMF2	1	Ration estimate	0.00998747	0.0455384	0.826401
BMP10	1	Ration estimate	-0.00918256	0.0419981	0.826929
GPHA2	1	Ration estimate	0.0239786	0.110134	0.827646
ACRBP	1	Ration estimate	-0.0215509	0.0991655	0.827957
SERPINB9	1	Ration estimate	0.029784	0.137209	0.828154
CMC1	1	Ration estimate	-0.0502997	0.232996	0.82908
GSTT2B	1	Ration estimate	0.00307027	0.0142368	0.829255
CST5	1	Ration estimate	-0.00417836	0.019513	0.830445
REG1B	1	Ration estimate	0.00900796	0.0421463	0.830757
REG1A	1	Ration estimate	0.0123654	0.0578551	0.830757
PAEP	1	Ration estimate	0.00519978	0.0243712	0.831048
MVK	1	Ration estimate	-0.063044	0.302244	0.834771
LAMP1	1	Ration estimate	0.0472366	0.228082	0.835929
NTF3	1	Ration estimate	0.0240215	0.116126	0.836121
CRIP2	1	Ration estimate	-0.0202533	0.0986476	0.83733
NRP1	1	Ration estimate	0.00994523	0.0485951	0.837842
FADD	1	Ration estimate	0.0363039	0.179049	0.839323
SLC16A1	1	Ration estimate	0.0470967	0.232528	0.839493
SORT1	1	Ration estimate	-0.0185283	0.0921671	0.840675
HPSE	1	Ration estimate	-0.0104726	0.0528604	0.842953
IL36G	1	Ration estimate	-0.049405	0.250971	0.843941
CNTN3	1	Ration estimate	0.0130816	0.0669986	0.845196
CRADD	1	Ration estimate	0.0398112	0.204272	0.845477
WFIKKN1	1	Ration estimate	0.010933	0.056969	0.847812
EHD3	1	Ration estimate	0.0157104	0.0827821	0.849482
KLRD1	1	Ration estimate	-0.00655675	0.0346362	0.849855
STX8	1	Ration estimate	0.0317443	0.168268	0.850365
IGDCC4	1	Ration estimate	-0.0171125	0.0908313	0.850564
TMPRSS15	1	Ration estimate	-0.0273928	0.146378	0.851553
ITGA6	1	Ration estimate	-0.0129032	0.0691374	0.85195
CTSD	1	Ration estimate	0.0113094	0.0607311	0.852272
PGLYRP2	1	Ration estimate	-0.0028367	0.0153008	0.852919
DDT	1	Ration estimate	0.0138781	0.0761744	0.855435
HSPA1A	1	Ration estimate	0.0450863	0.247509	0.855457
CD74	1	Ration estimate	0.0594443	0.331757	0.857796
AGRN	1	Ration estimate	0.00696174	0.0389861	0.858276
ANG	1	Ration estimate	-0.00690982	0.0387123	0.858337
MAD1L1	1	Ration estimate	-0.0347416	0.195101	0.858668
MSRA	1	Ration estimate	0.0464531	0.262508	0.85954
SLAMF8	1	Ration estimate	-0.00281154	0.0163776	0.863697
CASP9	1	Ration estimate	-0.0308113	0.179964	0.86406
COL4A1	1	Ration estimate	-0.01478	0.086639	0.864544
TSPAN8	1	Ration estimate	-0.0052951	0.0311937	0.865207
LY75	1	Ration estimate	0.00265235	0.0156764	0.865644
IL19	1	Ration estimate	-0.00760448	0.0450967	0.866091
TFF1	1	Ration estimate	0.0101102	0.0601219	0.866456
APOD	1	Ration estimate	-0.0111754	0.0666384	0.866818
CNTN5	1	Ration estimate	-0.00492576	0.0294747	0.867277
KITLG	1	Ration estimate	0.0462142	0.279585	0.868711
WASF3	1	Ration estimate	-0.01764	0.107527	0.86969
PTPRK	1	Ration estimate	-0.0274251	0.167412	0.869874
VMO1	1	Ration estimate	0.00311269	0.0190525	0.870224
IL17RB	1	Ration estimate	-0.00301285	0.0184482	0.870271
CXADR	1	Ration estimate	0.0201081	0.123237	0.870388
NUDT16	1	Ration estimate	-0.00952795	0.0586636	0.870978
DSCAM	1	Ration estimate	-0.00494937	0.0308388	0.872494
CA4	1	Ration estimate	0.0066368	0.0414626	0.872828
FCER2	1	Ration estimate	-0.00782723	0.0490764	0.873282
SLAMF1	1	Ration estimate	0.0202918	0.127548	0.873596
CHMP1A	1	Ration estimate	0.0239832	0.151672	0.874358
CLEC3B	1	Ration estimate	0.0101813	0.0650101	0.875552
CTSZ	1	Ration estimate	-0.00761131	0.048819	0.876105
LRIG1	1	Ration estimate	0.00296643	0.0190632	0.87634
SNAP29	1	Ration estimate	0.0345963	0.224976	0.877785
TYRP1	1	Ration estimate	-0.0287126	0.18677	0.87782
CEP43	1	Ration estimate	-0.0336881	0.219487	0.878015
FURIN	1	Ration estimate	-0.0126815	0.0827521	0.878203
TGFB2	1	Ration estimate	-0.015538	0.10203	0.878959
INPP1	1	Ration estimate	0.0423693	0.278527	0.879093
SIGLEC6	1	Ration estimate	0.0068276	0.0449285	0.879214
PROK1	1	Ration estimate	0.00640333	0.0422256	0.879467
ENPEP	1	Ration estimate	0.032349	0.214092	0.879898
IGF2R	1	Ration estimate	0.00598365	0.0396652	0.880091
CHAC2	1	Ration estimate	-0.0155903	0.103767	0.880572
COMMD1	1	Ration estimate	-0.00843936	0.0562403	0.880718
SESTD1	1	Ration estimate	0.0220603	0.147029	0.880733
GBP2	1	Ration estimate	-0.0195179	0.131538	0.882041
STC1	1	Ration estimate	0.0372971	0.261557	0.886609
ENTPD5	1	Ration estimate	0.00402077	0.0285448	0.887982
CD5L	1	Ration estimate	0.00999209	0.071131	0.888285
PCOLCE	1	Ration estimate	-0.0115991	0.0832056	0.889131
MGLL	1	Ration estimate	-0.0331135	0.237749	0.88923
ARL2BP	1	Ration estimate	-0.0199854	0.144323	0.889864
PARD3	1	Ration estimate	0.0330713	0.24008	0.890437
SELP	1	Ration estimate	0.00744492	0.0540521	0.890449
CSPG4	1	Ration estimate	0.0177257	0.128973	0.890685
SERPINA3	1	Ration estimate	0.00617223	0.0449797	0.890855
AK2	1	Ration estimate	-0.0610541	0.450822	0.892273
APCS	1	Ration estimate	0.0100186	0.0743312	0.892783
MAX	1	Ration estimate	-0.0244749	0.183508	0.893899
FCER1A	1	Ration estimate	0.0133645	0.100742	0.894461
TFPI2	1	Ration estimate	0.0142727	0.107676	0.894548
REN	1	Ration estimate	0.00710549	0.0536589	0.894652
BMPER	1	Ration estimate	-0.01007	0.0769361	0.895864
ENPP5	1	Ration estimate	-0.0026381	0.0202438	0.896316
CPXM1	1	Ration estimate	0.00588745	0.0452682	0.896521
GC	1	Ration estimate	-0.00187742	0.0145452	0.897299
RNASE4	1	Ration estimate	0.00584239	0.0455238	0.897882
CR2	1	Ration estimate	-0.0126105	0.0987854	0.898422
FCN2	1	Ration estimate	0.00290392	0.02293	0.899223
NME3	1	Ration estimate	0.0102734	0.0812116	0.899334
ITGAV	1	Ration estimate	-0.015365	0.12171	0.89954
MEPE	1	Ration estimate	-0.0122158	0.0975933	0.900388
CGREF1	1	Ration estimate	-0.00330714	0.0265998	0.901054
PON3	1	Ration estimate	-0.00687048	0.0556693	0.901778
SFTPA2	1	Ration estimate	-0.00265509	0.0218056	0.903088
AOC1	1	Ration estimate	0.00676487	0.0555787	0.903123
TNFAIP2	1	Ration estimate	0.0151999	0.12582	0.903844
CEP152	1	Ration estimate	0.0257509	0.213641	0.904061
TNFRSF21	1	Ration estimate	-0.0255906	0.215422	0.905439
C7orf50	1	Ration estimate	-0.00563787	0.0474853	0.90549
CPA4	1	Ration estimate	0.00322862	0.0274376	0.906328
SFRP4	1	Ration estimate	-0.00836066	0.0710546	0.906333
PCSK7	1	Ration estimate	0.00484717	0.0413001	0.906571
MTIF3	1	Ration estimate	0.0153	0.130798	0.906881
ACVRL1	1	Ration estimate	0.00473944	0.0407237	0.907351
CD302	1	Ration estimate	-0.00687799	0.0591077	0.907364
PRELP	1	Ration estimate	-0.00484338	0.041949	0.908082
SFTPD	1	Ration estimate	-0.00221094	0.0191728	0.908194
CTBS	1	Ration estimate	-0.00472161	0.0409731	0.908257
IDUA	1	Ration estimate	-0.00339079	0.0294263	0.908263
HEBP1	1	Ration estimate	-0.0171571	0.14946	0.908609
ITIH3	1	Ration estimate	0.00537817	0.0469114	0.908726
FUT8	1	Ration estimate	0.00227394	0.0200022	0.909488
NBL1	1	Ration estimate	-0.0159979	0.142386	0.910541
ELOA	1	Ration estimate	-0.0187378	0.168456	0.911432
CETN3	1	Ration estimate	0.0115114	0.103691	0.911603
MTHFSD	1	Ration estimate	0.00357588	0.0322535	0.911721
FCRLB	1	Ration estimate	0.00239727	0.0223279	0.914498
FABP4	1	Ration estimate	0.0182654	0.171842	0.915351
PTH1R	1	Ration estimate	-0.0153103	0.145104	0.915969
KLK14	1	Ration estimate	0.00426455	0.0404529	0.916042
DKK4	1	Ration estimate	0.0126547	0.120161	0.916127
TNFSF10	1	Ration estimate	-0.00704089	0.0668921	0.916172
CALB1	1	Ration estimate	-0.0210027	0.203355	0.91774
ARFIP1	1	Ration estimate	-0.00915292	0.0896859	0.918713
DNAJA4	1	Ration estimate	0.015394	0.151143	0.918875
RPE	1	Ration estimate	-0.0254225	0.250264	0.919088
LGALS1	1	Ration estimate	-0.00550794	0.0543118	0.919222
SERPINA5	1	Ration estimate	-0.00711436	0.0711625	0.920365
CA13	1	Ration estimate	0.0062349	0.0626356	0.920708
CD248	1	Ration estimate	0.0394014	0.404525	0.922407
GIPC3	1	Ration estimate	0.00572439	0.0591675	0.922926
HSPA2	1	Ration estimate	0.0172742	0.178874	0.923066
NELL2	1	Ration estimate	-0.00815402	0.0855763	0.92409
CNDP1	1	Ration estimate	0.00483839	0.0508002	0.924121
CXCL11	1	Ration estimate	-0.00602608	0.063804	0.924754
NAGA	1	Ration estimate	0.0123267	0.132735	0.926009
VAT1	1	Ration estimate	-0.00940573	0.103991	0.927931
TWF2	1	Ration estimate	-0.0226243	0.251237	0.928246
C1S	1	Ration estimate	-0.00250023	0.0280096	0.928872
SERPINF1	1	Ration estimate	-0.0045372	0.0509299	0.929013
THOP1	1	Ration estimate	-0.00482035	0.0548221	0.929935
DBNL	1	Ration estimate	0.023466	0.2675	0.930097
CSF1R	1	Ration estimate	-0.00839146	0.0962072	0.930494
LTBP3	1	Ration estimate	0.00309429	0.0356197	0.930775
DNER	1	Ration estimate	0.00491654	0.0566805	0.930877
PSAP	1	Ration estimate	0.00607458	0.0701634	0.931007
SPINK5	1	Ration estimate	0.00310804	0.0359589	0.931122
SERPINI1	1	Ration estimate	-0.00318156	0.0370901	0.931642
RELT	1	Ration estimate	-0.00331359	0.0393796	0.932941
TP53	1	Ration estimate	-0.0205225	0.24479	0.933186
EGFLAM	1	Ration estimate	0.00285432	0.0346276	0.934305
HGF	1	Ration estimate	0.0155183	0.190714	0.935148
CSF1	1	Ration estimate	0.00619543	0.0765008	0.935454
SUSD4	1	Ration estimate	0.00303271	0.0382088	0.936737
PPP2R5A	1	Ration estimate	0.016102	0.203157	0.936827
ASGR2	1	Ration estimate	0.00389707	0.050437	0.938412
PRDX1	1	Ration estimate	0.0205026	0.268435	0.939118
PLTP	1	Ration estimate	-0.00282861	0.0371496	0.939307
PER3	1	Ration estimate	0.0029093	0.038646	0.939991
VTI1A	1	Ration estimate	-0.0231772	0.309995	0.9404
CCL26	1	Ration estimate	-0.00440439	0.0589687	0.940461
AARSD1	1	Ration estimate	0.0083276	0.113605	0.941565
DNAJB6	1	Ration estimate	-0.00548174	0.0755398	0.94215
AGXT	1	Ration estimate	0.00385872	0.0534212	0.942417
LSP1	1	Ration estimate	-0.00702949	0.0981395	0.942898
ACADSB	1	Ration estimate	-0.00456537	0.0647468	0.943787
ADIPOQ	1	Ration estimate	-0.00517048	0.0739781	0.94428
NPC2	1	Ration estimate	0.00428823	0.0614442	0.94436
NUB1	1	Ration estimate	-0.00553182	0.0806241	0.945298
FABP2	1	Ration estimate	-0.00467497	0.0691915	0.946131
TIMP3	1	Ration estimate	-0.00164422	0.0246469	0.946812
CAPG	1	Ration estimate	-0.0011146	0.0167386	0.946909
CRISP3	1	Ration estimate	0.00163216	0.0249512	0.947844
TMED8	1	Ration estimate	0.013536	0.217073	0.950279
FES	1	Ration estimate	0.00672867	0.108862	0.950715
CD79B	1	Ration estimate	0.0055363	0.0900315	0.950967
TACSTD2	1	Ration estimate	-0.00141601	0.0230941	0.951109
DTD1	1	Ration estimate	-0.00553364	0.0909357	0.951477
TNFRSF1A	1	Ration estimate	0.0135184	0.223211	0.951707
OGFR	1	Ration estimate	0.00699521	0.116676	0.952192
CYTL1	1	Ration estimate	-0.0012829	0.0217458	0.952956
ARHGEF5	1	Ration estimate	-0.0021042	0.0364774	0.954
GBP1	1	Ration estimate	-0.00184099	0.0322516	0.95448
PLXDC1	1	Ration estimate	0.00444124	0.0831235	0.95739
KLK6	1	Ration estimate	0.00406673	0.0773838	0.958088
PINLYP	1	Ration estimate	0.000949012	0.0186698	0.95946
CDH15	1	Ration estimate	0.00218596	0.0432156	0.959658
CD226	1	Ration estimate	-0.00275307	0.054445	0.959671
CALCB	1	Ration estimate	-0.00786967	0.155782	0.95971
EPHB4	1	Ration estimate	0.00457164	0.0924006	0.96054
ITGB7	1	Ration estimate	0.00564349	0.114925	0.960835
PRCP	1	Ration estimate	0.0150955	0.308242	0.960941
NOTCH2	1	Ration estimate	-0.00534052	0.116041	0.963292
ZP3	1	Ration estimate	0.000607179	0.0134886	0.964096
AHNAK2	1	Ration estimate	0.00271619	0.0664214	0.967381
PDCD6	1	Ration estimate	0.000666662	0.016443	0.96766
HIP1R	1	Ration estimate	0.00614223	0.15926	0.969235
DPEP2	1	Ration estimate	-0.00337373	0.0876219	0.969286
CRISP2	1	Ration estimate	-0.00102353	0.0290696	0.971913
ARG1	1	Ration estimate	0.00240415	0.0708546	0.972932
REG3G	1	Ration estimate	0.00172302	0.0535745	0.974344
AKR1C4	1	Ration estimate	-0.00903085	0.287381	0.974931
KYNU	1	Ration estimate	-0.00183642	0.0606608	0.975849
TGFBI	1	Ration estimate	0.000783926	0.02619	0.976121
TXNDC5	1	Ration estimate	0.00365661	0.12406	0.976486
KHK	1	Ration estimate	-0.00100785	0.0352037	0.97716
F11	1	Ration estimate	-0.00102395	0.037378	0.978145
IL17D	1	Ration estimate	0.0010793	0.0407564	0.978873
KLK11	1	Ration estimate	0.000938732	0.037503	0.98003
PLIN3	1	Ration estimate	0.00468366	0.19839	0.981165
C7	1	Ration estimate	-0.000397276	0.0173092	0.981689
CD36	1	Ration estimate	0.00119776	0.0528164	0.981907
ASPSCR1	1	Ration estimate	-0.00124061	0.0695914	0.985777
ADAM22	1	Ration estimate	0.000369138	0.0253606	0.988387
M6PR	1	Ration estimate	-0.00102893	0.0787979	0.989582
IGSF8	1	Ration estimate	0.00120583	0.103658	0.990719
TIMM10	1	Ration estimate	0.000929059	0.0842411	0.991201
SLC9A3R2	1	Ration estimate	0.0013301	0.123306	0.991393
MUC2	1	Ration estimate	0.000652241	0.0631834	0.991764
PADI4	1	Ration estimate	0.000557703	0.0563926	0.992109
WFDC2	1	Ration estimate	0.00148381	0.159353	0.992571
ADAM8	1	Ration estimate	-0.000264985	0.0346404	0.993897
TEK	1	Ration estimate	0.000269984	0.0383212	0.994379
CLEC7A	1	Ration estimate	9.50003e-05	0.0192051	0.996053
ITGB2	1	Ration estimate	0.000582311	0.118666	0.996085
ACHE	1	Ration estimate	-0.000178629	0.0454754	0.996866
DNAJC21	1	Ration estimate	-0.000387531	0.134016	0.997693
SMPDL3A	1	Ration estimate	-4.86801e-05	0.0181867	0.997864
GAS2	1	Ration estimate	-0.000273181	0.134884	0.998384
GLRX5	1	Ration estimate	-0.00019877	0.110895	0.99857

[truncated: 6 more sheets: ST10 muti cis-pQTL MR result, ST11 Reverse MR result, ST12 Colocalization, ST13 Proxy snp and protein,  ST14 psoriasis subtypes MR, ST15 Molecular docking result]
